# Supplementary material for: Methyl 3′-benzyl-4′-(2,4-di­chloro­phen­yl)-1′-methyl-2-oxo-1-propyl­spiro­[indoline-3,2′-pyrrolidine]-3′-carboxy­l­ate
Source: Acta Crystallogr Sect E Struct Rep Online. 2014 Feb 12;70(Pt 3):o272. doi: 10.1107/S1600536814002621 (PMC3998486; doi:10.1107/S1600536814002621)
Supplement: Supplementary file 1 [file e-70-0o272-sup1.cif]

##############################################################################
#                                                                            #
# This CIF contains the data in a paper accepted for publication in          #
# Acta Crystallographica Section E. It conforms to the requirements of       #
# Notes for Authors for Acta Crystallographica Section E, and has been       #
# peer reviewed under the auspices of the IUCr Commission on Journals.       #
#                                                                            #
# Full details of the Crystallographic Information File format               #
# are given in the paper "The Crystallographic Information File (CIF):       #
# a New Standard Archive File for Crystallography" by S. R. Hall, F. H.      #
# Allen and I. D. Brown [Acta Cryst. (1991), A47, 655-685].                  #
#                                                                            #
# The current version of the core CIF dictionary is obtainable from          #
# ftp://ftp.iucr.org/pub/cif_core.dic.                                       #
#                                                                            #
# Software is freely available for graphical display of the structure(s)     #
# in this CIF. For information consult the CIF software page                 #
# http://www.iucr.org/resources/cif/software.                                #
#                                                                            #
# This file may be used for bona fide research purposes within the           #
# scientific community so long as proper attribution is given to the journal # 
# article from which it was obtained.                                        #
#                                                                            #
##############################################################################
data_global
_audit_creation_method     SHELXL-97
_journal_date_recd_electronic     2014-01-31
_journal_date_accepted     2014-02-05
_journal_name_full     'Acta Crystallographica, Section E'
_journal_year     2014
_journal_volume     70
_journal_issue      3
_journal_page_first     o272
_journal_page_last     o272
_journal_paper_category     QO
_journal_paper_doi     10.1107/S1600536814002621
_journal_coeditor_code     SU2694
_publ_contact_author_name     'K. Sethusankar'
_publ_contact_author_address
;
   Department of Physics
   RKM Vivekananda College (Autonomous)
   Chennai 600 004
   India
;
_publ_contact_author_email     'ksethusankar@yahoo.co.in'
_publ_contact_author_fax     '044 091 2499 3057'
_publ_contact_author_phone     '044 091 24484170'
_publ_section_title
;\
Methyl 3'-benzyl-4'-(2,4-dichlorophenyl)-1'-methyl-2-oxo-1-\
propylspiro[indoline-3,2'-pyrrolidine]-3'-carboxylate
;
loop_
    _publ_author_name
    _publ_author_address
    'S. Karthikeyan'
;
Department of Physics
RKM Vivekananda College (Autonomous)
Chennai 600 004
India
;
    'K. Sethusankar'
;
Department of Physics
RKM Vivekananda College (Autonomous)
Chennai 600 004
India
;
    'Anthonisamy Devaraj'
;
Department of Organic Chemistry
University of Madras
Maraimalai Campus
Chennai 600 025
India
;
    'Manickam Bakthadoss'
;
Department of Organic Chemistry
University of Madras
Maraimalai Campus
Chennai 600 025
India
;
data_I
_audit_creation_method     SHELXL-97
_database_code_depnum_ccdc_archive     'CCDC 985156'
_chemical_name_systematic
;\
Methyl 3'-benzyl-4'-(2,4-dichlorophenyl)-1'-methyl-2-oxo-1-\
propylspiro[indoline-3,2'-pyrrolidine]-3'-carboxylate
;
_chemical_name_common     ?
_chemical_formula_moiety     'C30 H30 Cl2 N2 O3'
_chemical_formula_sum     'C30 H30 Cl2 N2 O3'
_chemical_formula_iupac     'C30 H30 Cl2 N2 O3'
_chemical_formula_weight     537.46
_chemical_melting_point     ?
_symmetry_cell_setting     monoclinic
_symmetry_space_group_name_H-M     'P 21/n'
_symmetry_space_group_name_Hall     '-P 2yn'
loop_
    _symmetry_equiv_pos_as_xyz
    'x, y, z'
    '-x+1/2, y+1/2, -z+1/2'
    '-x, -y, -z'
    'x-1/2, -y-1/2, z-1/2'
_cell_length_a     7.5563(4)
_cell_length_b     28.8497(16)
_cell_length_c     12.4274(8)
_cell_angle_alpha     90.00
_cell_angle_beta     90.433(3)
_cell_angle_gamma     90.00
_cell_volume     2709.1(3)
_cell_formula_units_Z     4
_cell_measurement_reflns_used     7794
_cell_measurement_theta_min     2.16
_cell_measurement_theta_max     29.85
_cell_measurement_temperature     293(2)
_exptl_crystal_description     Block
_exptl_crystal_colour     colourless
_exptl_crystal_size_max     0.35
_exptl_crystal_size_mid     0.30
_exptl_crystal_size_min     0.25
_exptl_crystal_density_diffrn     1.318
_exptl_crystal_density_meas     ?
_exptl_crystal_density_method     'not measured'
_exptl_crystal_F_000     1128
_exptl_absorpt_coefficient_mu     0.274
_exptl_absorpt_correction_type     none
_exptl_absorpt_process_details     ?
_exptl_absorpt_correction_T_min     ?
_exptl_absorpt_correction_T_max     ?
_exptl_special_details     ?
_diffrn_ambient_temperature     293(2)
_diffrn_radiation_type     MoK\a
_diffrn_radiation_wavelength     0.71073
_diffrn_radiation_source     'fine-focus sealed tube'
_diffrn_radiation_monochromator     graphite
_diffrn_measurement_device_type     'Bruker Kappa APEXII CCD'
_diffrn_measurement_method     '\w scans'
_diffrn_detector_area_resol_mean     ?
_diffrn_reflns_number     31802
_diffrn_reflns_av_R_equivalents     0.0292
_diffrn_reflns_av_sigmaI/netI     0.0347
_diffrn_reflns_theta_min     2.16
_diffrn_reflns_theta_max     29.85
_diffrn_reflns_theta_full     29.85
_diffrn_measured_fraction_theta_max     0.998
_diffrn_measured_fraction_theta_full     0.998
_diffrn_reflns_limit_h_min     -10
_diffrn_reflns_limit_h_max     7
_diffrn_reflns_limit_k_min     -37
_diffrn_reflns_limit_k_max     40
_diffrn_reflns_limit_l_min     -17
_diffrn_reflns_limit_l_max     16
_diffrn_standards_number     ?
_diffrn_standards_interval_count     ?
_diffrn_standards_interval_time     ?
_diffrn_standards_decay_%     ?
_refine_special_details
;
Refinement of <i>F</i>^2^ against ALL reflections. The weighted <i>R</i>-factor
<i>wR</i> and goodness of fit <i>S</i> are based on <i>F</i>^2^, conventional
<i>R</i>-factors <i>R</i> are based on <i>F</i>, with <i>F</i> set to zero for
negative <i>F</i>^2^. The threshold expression of <i>F</i>^2^ >
\s(<i>F</i>^2^) is used only for calculating <i>R</i>-factors(gt) <i>etc</i>.
and is not relevant to the choice of reflections for refinement.
<i>R</i>-factors based on <i>F</i>^2^ are statistically about twice as large
as those based on <i>F</i>, and <i>R</i>- factors based on ALL data will be
even larger.
;
_reflns_number_total     7794
_reflns_number_gt     4985
_reflns_threshold_expression     I>2sigma(I)
_refine_ls_structure_factor_coef     Fsqd
_refine_ls_matrix_type     full
_refine_ls_R_factor_all     0.0881
_refine_ls_R_factor_gt     0.0505
_refine_ls_wR_factor_gt     0.1410
_refine_ls_wR_factor_ref     0.1668
_refine_ls_goodness_of_fit_ref     1.004
_refine_ls_restrained_S_all     1.004
_refine_ls_number_reflns     7794
_refine_ls_number_parameters     337
_refine_ls_number_restraints     0
_refine_ls_hydrogen_treatment     constr
_refine_ls_weighting_scheme     calc
_refine_ls_weighting_details
         'calc w=1/[\s^2^(Fo^2^)+(0.0918P)^2^+0.3965P] where P=(Fo^2^+2Fc^2^)/3'
_atom_sites_solution_hydrogens     geom
_atom_sites_solution_primary     direct
_atom_sites_solution_secondary     difmap
_refine_ls_shift/su_max     0.000
_refine_ls_shift/su_mean     0.000
_refine_diff_density_max     0.428
_refine_diff_density_min     -0.577
_refine_ls_extinction_method     none
_refine_ls_extinction_coef     ?
loop_
    _atom_type_symbol
    _atom_type_description
    _atom_type_scat_dispersion_real
    _atom_type_scat_dispersion_imag
    _atom_type_scat_source
    'C' 'C' 0.0033 0.0016
                         'International Tables Vol C Tables 4.2.6.8 and 6.1.1.4'
    'H' 'H' 0.0000 0.0000
                         'International Tables Vol C Tables 4.2.6.8 and 6.1.1.4'
    'N' 'N' 0.0061 0.0033
                         'International Tables Vol C Tables 4.2.6.8 and 6.1.1.4'
    'O' 'O' 0.0106 0.0060
                         'International Tables Vol C Tables 4.2.6.8 and 6.1.1.4'
    'Cl' 'Cl' 0.1484 0.1585
                         'International Tables Vol C Tables 4.2.6.8 and 6.1.1.4'
_computing_data_collection     'APEX2 (Bruker, 2008)'
_computing_cell_refinement     'SAINT (Bruker, 2008)'
_computing_data_reduction     'SAINT (Bruker, 2008)'
_computing_structure_solution     'SHELXS97 (Sheldrick, 2008)'
_computing_structure_refinement     'SHELXL97 (Sheldrick, 2008)'
_computing_molecular_graphics
 'ORTEP-3 for Windows (Farrugia, 2012) and Mercury (Macrae <i>et al.</i>, 2008)'
_computing_publication_material
                            'SHELXL97 (Sheldrick, 2008) and PLATON (Spek, 2009)'
loop_
    _atom_site_type_symbol
    _atom_site_label
    _atom_site_fract_x
    _atom_site_fract_y
    _atom_site_fract_z
    _atom_site_U_iso_or_equiv
    _atom_site_adp_type
    _atom_site_calc_flag
    _atom_site_refinement_flags
    _atom_site_occupancy
    _atom_site_symmetry_multiplicity
    _atom_site_disorder_assembly
    _atom_site_disorder_group
    C C1 0.3859(2) 0.04008(6) 0.32495(15) 0.0424(4) Uani d . 1 1 . .
    C C2 0.3770(3) -0.00713(7) 0.34519(18) 0.0512(5) Uani d . 1 1 . .
    H H2 0.3748 -0.0183 0.4153 0.061 Uiso calc R 1 1 . .
    C C3 0.3714(2) -0.03682(7) 0.25925(19) 0.0520(5) Uani d . 1 1 . .
    C C4 0.3773(3) -0.02096(7) 0.15521(18) 0.0509(5) Uani d . 1 1 . .
    H H4 0.3762 -0.0416 0.0977 0.061 Uiso calc R 1 1 . .
    C C5 0.3851(2) 0.02637(6) 0.13764(16) 0.0441(4) Uani d . 1 1 . .
    H H5 0.3897 0.0373 0.0673 0.053 Uiso calc R 1 1 . .
    C C6 0.3861(2) 0.05816(6) 0.22188(14) 0.0361(4) Uani d . 1 1 . .
    C C7 0.3906(2) 0.10974(6) 0.20185(14) 0.0349(3) Uani d . 1 1 . .
    H H7 0.4141 0.1247 0.2713 0.042 Uiso calc R 1 1 . .
    C C8 0.5393(2) 0.12406(6) 0.12614(17) 0.0456(4) Uani d . 1 1 . .
    H H8A 0.6510 0.1268 0.1645 0.055 Uiso calc R 1 1 . .
    H H8B 0.5524 0.1019 0.0680 0.055 Uiso calc R 1 1 . .
    C C9 0.2936(2) 0.16388(5) 0.05789(13) 0.0330(3) Uani d . 1 1 . .
    C C10 0.2552(2) 0.13941(6) -0.05080(14) 0.0385(4) Uani d . 1 1 . .
    C C11 0.1097(2) 0.20864(6) -0.05612(13) 0.0358(4) Uani d . 1 1 . .
    C C12 0.0117(2) 0.24610(7) -0.09082(16) 0.0455(4) Uani d . 1 1 . .
    H H12 -0.0537 0.2448 -0.1545 0.055 Uiso calc R 1 1 . .
    C C13 0.0137(3) 0.28541(7) -0.02830(18) 0.0519(5) Uani d . 1 1 . .
    H H13 -0.0537 0.3109 -0.0494 0.062 Uiso calc R 1 1 . .
    C C14 0.1123(3) 0.28797(7) 0.06395(18) 0.0530(5) Uani d . 1 1 . .
    H H14 0.1141 0.3153 0.1036 0.064 Uiso calc R 1 1 . .
    C C15 0.2100(3) 0.24996(6) 0.09897(16) 0.0454(4) Uani d . 1 1 . .
    H H15 0.2778 0.2516 0.1616 0.054 Uiso calc R 1 1 . .
    C C16 0.2047(2) 0.20999(5) 0.03956(13) 0.0342(3) Uani d . 1 1 . .
    C C17 0.21755(19) 0.13252(5) 0.15373(12) 0.0298(3) Uani d . 1 1 . .
    C C18 0.0724(2) 0.09876(6) 0.11544(14) 0.0358(4) Uani d . 1 1 . .
    H H18A -0.0209 0.1169 0.0820 0.043 Uiso calc R 1 1 . .
    H H18B 0.1227 0.0793 0.0598 0.043 Uiso calc R 1 1 . .
    C C19 -0.0128(2) 0.06708(6) 0.19792(15) 0.0387(4) Uani d . 1 1 . .
    C C20 -0.0855(3) 0.02613(7) 0.1602(2) 0.0550(5) Uani d . 1 1 . .
    H H20 -0.0829 0.0197 0.0869 0.066 Uiso calc R 1 1 . .
    C C21 -0.1623(3) -0.00549(8) 0.2298(3) 0.0697(7) Uani d . 1 1 . .
    H H21 -0.2107 -0.0328 0.2028 0.084 Uiso calc R 1 1 . .
    C C22 -0.1672(3) 0.00321(9) 0.3375(2) 0.0694(7) Uani d . 1 1 . .
    H H22 -0.2169 -0.0183 0.3842 0.083 Uiso calc R 1 1 . .
    C C23 -0.0990(3) 0.04354(9) 0.3761(2) 0.0653(6) Uani d . 1 1 . .
    H H23 -0.1033 0.0498 0.4494 0.078 Uiso calc R 1 1 . .
    C C24 -0.0228(3) 0.07536(7) 0.30671(17) 0.0517(5) Uani d . 1 1 . .
    H H24 0.0225 0.1029 0.3344 0.062 Uiso calc R 1 1 . .
    C C25 0.1402(2) 0.16665(6) 0.23502(13) 0.0357(4) Uani d . 1 1 . .
    C C26 -0.1178(4) 0.20778(9) 0.2834(2) 0.0752(7) Uani d . 1 1 . .
    H H26A -0.1124 0.1962 0.3558 0.113 Uiso calc R 1 1 . .
    H H26B -0.2392 0.2110 0.2614 0.113 Uiso calc R 1 1 . .
    H H26C -0.0605 0.2374 0.2802 0.113 Uiso calc R 1 1 . .
    C C27 0.5916(3) 0.18816(9) 0.0023(2) 0.0626(6) Uani d . 1 1 . .
    H H27A 0.7088 0.1930 0.0305 0.094 Uiso calc R 1 1 . .
    H H27B 0.5430 0.2172 -0.0214 0.094 Uiso calc R 1 1 . .
    H H27C 0.5966 0.1671 -0.0574 0.094 Uiso calc R 1 1 . .
    C C28 0.0617(3) 0.15200(8) -0.21054(15) 0.0505(5) Uani d . 1 1 . .
    H H28A -0.0588 0.1634 -0.2150 0.061 Uiso calc R 1 1 . .
    H H28B 0.0571 0.1184 -0.2136 0.061 Uiso calc R 1 1 . .
    C C29 0.1629(3) 0.16950(10) -0.30642(18) 0.0690(7) Uani d . 1 1 . .
    H H29A 0.1616 0.2031 -0.3065 0.083 Uiso calc R 1 1 . .
    H H29B 0.2852 0.1595 -0.3007 0.083 Uiso calc R 1 1 . .
    C C30 0.0850(4) 0.15207(12) -0.41017(19) 0.0840(8) Uani d . 1 1 . .
    H H30A 0.0914 0.1188 -0.4118 0.126 Uiso calc R 1 1 . .
    H H30B 0.1501 0.1646 -0.4695 0.126 Uiso calc R 1 1 . .
    H H30C -0.0365 0.1616 -0.4156 0.126 Uiso calc R 1 1 . .
    N N1 0.48008(18) 0.16871(5) 0.08585(13) 0.0412(3) Uani d . 1 1 . .
    N N2 0.1382(2) 0.16591(5) -0.10730(11) 0.0412(3) Uani d . 1 1 . .
    O O1 0.3160(2) 0.10260(5) -0.08116(11) 0.0526(3) Uani d . 1 1 . .
    O O2 0.21833(19) 0.18395(5) 0.30852(11) 0.0523(3) Uani d . 1 1 . .
    O O3 -0.02944(16) 0.17580(4) 0.21260(10) 0.0455(3) Uani d . 1 1 . .
    Cl Cl1 0.39756(9) 0.07585(2) 0.43710(4) 0.06494(18) Uani d . 1 1 . .
    Cl Cl2 0.36248(10) -0.09601(2) 0.28361(7) 0.0864(2) Uani d . 1 1 . .
loop_
    _atom_site_aniso_label
    _atom_site_aniso_U_11
    _atom_site_aniso_U_22
    _atom_site_aniso_U_33
    _atom_site_aniso_U_12
    _atom_site_aniso_U_13
    _atom_site_aniso_U_23
    C1 0.0429(9) 0.0406(9) 0.0438(10) 0.0073(7) 0.0002(7) 0.0091(8)
    C2 0.0486(11) 0.0475(11) 0.0574(12) 0.0055(8) 0.0043(9) 0.0206(9)
    C3 0.0426(10) 0.0336(9) 0.0799(15) 0.0030(7) 0.0064(9) 0.0123(9)
    C4 0.0512(11) 0.0383(10) 0.0631(13) 0.0060(8) 0.0058(9) -0.0036(9)
    C5 0.0458(10) 0.0399(10) 0.0467(10) 0.0081(8) 0.0065(8) 0.0042(8)
    C6 0.0334(8) 0.0331(8) 0.0419(9) 0.0061(6) 0.0006(7) 0.0072(7)
    C7 0.0353(8) 0.0329(8) 0.0363(9) 0.0024(6) -0.0057(6) 0.0058(6)
    C8 0.0335(9) 0.0448(10) 0.0586(12) 0.0027(7) -0.0015(8) 0.0143(8)
    C9 0.0354(8) 0.0310(8) 0.0324(8) 0.0005(6) -0.0035(6) 0.0026(6)
    C10 0.0463(9) 0.0366(9) 0.0328(9) -0.0014(7) 0.0035(7) 0.0020(7)
    C11 0.0383(8) 0.0363(9) 0.0328(8) -0.0024(7) -0.0006(6) 0.0044(6)
    C12 0.0428(9) 0.0507(11) 0.0429(10) 0.0034(8) -0.0064(8) 0.0115(8)
    C13 0.0530(11) 0.0409(10) 0.0617(13) 0.0120(8) -0.0024(9) 0.0129(9)
    C14 0.0661(13) 0.0320(9) 0.0607(13) 0.0036(9) -0.0033(10) -0.0016(8)
    C15 0.0566(11) 0.0331(9) 0.0462(10) -0.0008(8) -0.0112(8) 0.0003(7)
    C16 0.0383(8) 0.0300(8) 0.0344(8) -0.0008(6) -0.0033(6) 0.0054(6)
    C17 0.0314(7) 0.0287(7) 0.0292(8) 0.0016(6) -0.0038(6) 0.0016(6)
    C18 0.0356(8) 0.0346(8) 0.0373(9) -0.0021(6) -0.0042(7) -0.0016(7)
    C19 0.0296(8) 0.0363(9) 0.0500(10) 0.0000(6) -0.0019(7) 0.0034(7)
    C20 0.0485(11) 0.0447(11) 0.0719(14) -0.0079(8) 0.0065(10) -0.0063(10)
    C21 0.0538(12) 0.0422(12) 0.113(2) -0.0126(9) 0.0122(13) 0.0043(13)
    C22 0.0523(12) 0.0620(14) 0.094(2) -0.0061(11) 0.0183(12) 0.0274(13)
    C23 0.0617(13) 0.0741(16) 0.0603(14) -0.0106(11) 0.0110(11) 0.0193(12)
    C24 0.0517(11) 0.0534(12) 0.0499(12) -0.0129(9) 0.0014(9) 0.0072(9)
    C25 0.0415(9) 0.0326(8) 0.0329(8) 0.0021(7) -0.0021(7) 0.0020(6)
    C26 0.0779(16) 0.0790(17) 0.0689(16) 0.0340(13) 0.0173(12) -0.0145(13)
    C27 0.0469(11) 0.0669(14) 0.0742(15) -0.0074(10) 0.0080(10) 0.0274(12)
    C28 0.0590(11) 0.0574(12) 0.0349(10) -0.0063(9) -0.0075(8) -0.0045(8)
    C29 0.0680(14) 0.101(2) 0.0381(11) -0.0087(13) 0.0017(10) 0.0019(11)
    C30 0.0926(19) 0.124(3) 0.0351(12) 0.0123(17) 0.0002(12) -0.0111(13)
    N1 0.0341(7) 0.0395(8) 0.0498(9) -0.0018(6) -0.0025(6) 0.0130(6)
    N2 0.0517(8) 0.0428(8) 0.0289(7) 0.0006(7) -0.0058(6) -0.0009(6)
    O1 0.0706(9) 0.0416(7) 0.0459(8) 0.0095(6) 0.0077(6) -0.0063(6)
    O2 0.0649(8) 0.0495(8) 0.0424(8) 0.0023(6) -0.0125(6) -0.0131(6)
    O3 0.0418(7) 0.0473(7) 0.0473(7) 0.0131(5) 0.0022(5) -0.0050(6)
    Cl1 0.0957(4) 0.0589(3) 0.0401(3) 0.0111(3) -0.0062(3) 0.0068(2)
    Cl2 0.0968(5) 0.0375(3) 0.1251(6) -0.0044(3) 0.0081(4) 0.0214(3)
_geom_special_details
;
All e.s.d.'s (except the e.s.d. in the dihedral angle between two l.s. planes)
are estimated using the full covariance matrix. The cell e.s.d.'s are taken
into account individually in the estimation of e.s.d.'s in distances, angles
and torsion angles; correlations between e.s.d.'s in cell parameters are only
used when they are defined by crystal symmetry. An approximate (isotropic)
treatment of cell e.s.d.'s is used for estimating e.s.d.'s involving l.s.
planes.
;
loop_
    _geom_bond_atom_site_label_1
    _geom_bond_atom_site_label_2
    _geom_bond_site_symmetry_2
    _geom_bond_distance
    _geom_bond_publ_flag
    C1 C6 . 1.383(2) ?
    C1 C2 . 1.387(3) ?
    C1 Cl1 . 1.736(2) ?
    C2 C3 . 1.369(3) ?
    C2 H2 . 0.9300 ?
    C3 C4 . 1.373(3) ?
    C3 Cl2 . 1.7356(19) ?
    C4 C5 . 1.384(3) ?
    C4 H4 . 0.9300 ?
    C5 C6 . 1.392(3) ?
    C5 H5 . 0.9300 ?
    C6 C7 . 1.509(2) ?
    C7 C8 . 1.527(2) ?
    C7 C17 . 1.577(2) ?
    C7 H7 . 0.9800 ?
    C8 N1 . 1.451(2) ?
    C8 H8A . 0.9700 ?
    C8 H8B . 0.9700 ?
    C9 N1 . 1.456(2) ?
    C9 C16 . 1.507(2) ?
    C9 C10 . 1.550(2) ?
    C9 C17 . 1.605(2) ?
    C10 O1 . 1.218(2) ?
    C10 N2 . 1.360(2) ?
    C11 C12 . 1.378(2) ?
    C11 C16 . 1.385(2) ?
    C11 N2 . 1.404(2) ?
    C12 C13 . 1.375(3) ?
    C12 H12 . 0.9300 ?
    C13 C14 . 1.364(3) ?
    C13 H13 . 0.9300 ?
    C14 C15 . 1.390(3) ?
    C14 H14 . 0.9300 ?
    C15 C16 . 1.370(2) ?
    C15 H15 . 0.9300 ?
    C17 C25 . 1.530(2) ?
    C17 C18 . 1.539(2) ?
    C18 C19 . 1.520(2) ?
    C18 H18A . 0.9700 ?
    C18 H18B . 0.9700 ?
    C19 C24 . 1.376(3) ?
    C19 C20 . 1.384(3) ?
    C20 C21 . 1.388(3) ?
    C20 H20 . 0.9300 ?
    C21 C22 . 1.362(4) ?
    C21 H21 . 0.9300 ?
    C22 C23 . 1.359(4) ?
    C22 H22 . 0.9300 ?
    C23 C24 . 1.388(3) ?
    C23 H23 . 0.9300 ?
    C24 H24 . 0.9300 ?
    C25 O2 . 1.193(2) ?
    C25 O3 . 1.336(2) ?
    C26 O3 . 1.442(2) ?
    C26 H26A . 0.9600 ?
    C26 H26B . 0.9600 ?
    C26 H26C . 0.9600 ?
    C27 N1 . 1.455(2) ?
    C27 H27A . 0.9600 ?
    C27 H27B . 0.9600 ?
    C27 H27C . 0.9600 ?
    C28 N2 . 1.460(2) ?
    C28 C29 . 1.508(3) ?
    C28 H28A . 0.9700 ?
    C28 H28B . 0.9700 ?
    C29 C30 . 1.500(3) ?
    C29 H29A . 0.9700 ?
    C29 H29B . 0.9700 ?
    C30 H30A . 0.9600 ?
    C30 H30B . 0.9600 ?
    C30 H30C . 0.9600 ?
loop_
    _geom_angle_atom_site_label_1
    _geom_angle_atom_site_label_2
    _geom_angle_atom_site_label_3
    _geom_angle_site_symmetry_1
    _geom_angle_site_symmetry_3
    _geom_angle
    _geom_angle_publ_flag
    C6 C1 C2 . . 122.61(19) ?
    C6 C1 Cl1 . . 121.26(14) ?
    C2 C1 Cl1 . . 116.14(15) ?
    C3 C2 C1 . . 118.30(18) ?
    C3 C2 H2 . . 120.9 ?
    C1 C2 H2 . . 120.9 ?
    C2 C3 C4 . . 121.67(18) ?
    C2 C3 Cl2 . . 118.71(17) ?
    C4 C3 Cl2 . . 119.60(18) ?
    C3 C4 C5 . . 118.64(19) ?
    C3 C4 H4 . . 120.7 ?
    C5 C4 H4 . . 120.7 ?
    C4 C5 C6 . . 122.10(18) ?
    C4 C5 H5 . . 118.9 ?
    C6 C5 H5 . . 118.9 ?
    C1 C6 C5 . . 116.61(16) ?
    C1 C6 C7 . . 121.66(16) ?
    C5 C6 C7 . . 121.72(16) ?
    C6 C7 C8 . . 112.70(14) ?
    C6 C7 C17 . . 116.98(13) ?
    C8 C7 C17 . . 105.37(13) ?
    C6 C7 H7 . . 107.1 ?
    C8 C7 H7 . . 107.1 ?
    C17 C7 H7 . . 107.1 ?
    N1 C8 C7 . . 103.09(14) ?
    N1 C8 H8A . . 111.1 ?
    C7 C8 H8A . . 111.1 ?
    N1 C8 H8B . . 111.1 ?
    C7 C8 H8B . . 111.1 ?
    H8A C8 H8B . . 109.1 ?
    N1 C9 C16 . . 112.40(13) ?
    N1 C9 C10 . . 115.24(14) ?
    C16 C9 C10 . . 100.96(13) ?
    N1 C9 C17 . . 103.19(12) ?
    C16 C9 C17 . . 116.61(13) ?
    C10 C9 C17 . . 108.92(12) ?
    O1 C10 N2 . . 125.15(17) ?
    O1 C10 C9 . . 126.75(16) ?
    N2 C10 C9 . . 108.09(14) ?
    C12 C11 C16 . . 121.37(16) ?
    C12 C11 N2 . . 129.12(16) ?
    C16 C11 N2 . . 109.46(14) ?
    C13 C12 C11 . . 117.81(18) ?
    C13 C12 H12 . . 121.1 ?
    C11 C12 H12 . . 121.1 ?
    C14 C13 C12 . . 121.56(18) ?
    C14 C13 H13 . . 119.2 ?
    C12 C13 H13 . . 119.2 ?
    C13 C14 C15 . . 120.37(18) ?
    C13 C14 H14 . . 119.8 ?
    C15 C14 H14 . . 119.8 ?
    C16 C15 C14 . . 118.82(18) ?
    C16 C15 H15 . . 120.6 ?
    C14 C15 H15 . . 120.6 ?
    C15 C16 C11 . . 119.97(15) ?
    C15 C16 C9 . . 130.58(16) ?
    C11 C16 C9 . . 109.42(14) ?
    C25 C17 C18 . . 109.67(13) ?
    C25 C17 C7 . . 109.73(13) ?
    C18 C17 C7 . . 116.11(13) ?
    C25 C17 C9 . . 105.54(12) ?
    C18 C17 C9 . . 112.66(13) ?
    C7 C17 C9 . . 102.46(11) ?
    C19 C18 C17 . . 118.45(14) ?
    C19 C18 H18A . . 107.7 ?
    C17 C18 H18A . . 107.7 ?
    C19 C18 H18B . . 107.7 ?
    C17 C18 H18B . . 107.7 ?
    H18A C18 H18B . . 107.1 ?
    C24 C19 C20 . . 117.20(18) ?
    C24 C19 C18 . . 125.81(16) ?
    C20 C19 C18 . . 116.99(17) ?
    C19 C20 C21 . . 121.1(2) ?
    C19 C20 H20 . . 119.4 ?
    C21 C20 H20 . . 119.4 ?
    C22 C21 C20 . . 120.4(2) ?
    C22 C21 H21 . . 119.8 ?
    C20 C21 H21 . . 119.8 ?
    C23 C22 C21 . . 119.5(2) ?
    C23 C22 H22 . . 120.3 ?
    C21 C22 H22 . . 120.3 ?
    C22 C23 C24 . . 120.3(2) ?
    C22 C23 H23 . . 119.8 ?
    C24 C23 H23 . . 119.8 ?
    C19 C24 C23 . . 121.5(2) ?
    C19 C24 H24 . . 119.3 ?
    C23 C24 H24 . . 119.3 ?
    O2 C25 O3 . . 123.05(16) ?
    O2 C25 C17 . . 125.83(15) ?
    O3 C25 C17 . . 111.11(14) ?
    O3 C26 H26A . . 109.5 ?
    O3 C26 H26B . . 109.5 ?
    H26A C26 H26B . . 109.5 ?
    O3 C26 H26C . . 109.5 ?
    H26A C26 H26C . . 109.5 ?
    H26B C26 H26C . . 109.5 ?
    N1 C27 H27A . . 109.5 ?
    N1 C27 H27B . . 109.5 ?
    H27A C27 H27B . . 109.5 ?
    N1 C27 H27C . . 109.5 ?
    H27A C27 H27C . . 109.5 ?
    H27B C27 H27C . . 109.5 ?
    N2 C28 C29 . . 113.74(17) ?
    N2 C28 H28A . . 108.8 ?
    C29 C28 H28A . . 108.8 ?
    N2 C28 H28B . . 108.8 ?
    C29 C28 H28B . . 108.8 ?
    H28A C28 H28B . . 107.7 ?
    C30 C29 C28 . . 111.6(2) ?
    C30 C29 H29A . . 109.3 ?
    C28 C29 H29A . . 109.3 ?
    C30 C29 H29B . . 109.3 ?
    C28 C29 H29B . . 109.3 ?
    H29A C29 H29B . . 108.0 ?
    C29 C30 H30A . . 109.5 ?
    C29 C30 H30B . . 109.5 ?
    H30A C30 H30B . . 109.5 ?
    C29 C30 H30C . . 109.5 ?
    H30A C30 H30C . . 109.5 ?
    H30B C30 H30C . . 109.5 ?
    C8 N1 C27 . . 114.20(15) ?
    C8 N1 C9 . . 107.01(13) ?
    C27 N1 C9 . . 115.56(15) ?
    C10 N2 C11 . . 111.17(14) ?
    C10 N2 C28 . . 123.42(16) ?
    C11 N2 C28 . . 125.32(15) ?
    C25 O3 C26 . . 116.54(17) ?
loop_
    _geom_torsion_atom_site_label_1
    _geom_torsion_atom_site_label_2
    _geom_torsion_atom_site_label_3
    _geom_torsion_atom_site_label_4
    _geom_torsion_site_symmetry_1
    _geom_torsion_site_symmetry_2
    _geom_torsion_site_symmetry_3
    _geom_torsion_site_symmetry_4
    _geom_torsion
    _geom_torsion_publ_flag
    C6 C1 C2 C3 . . . . 1.2(3) ?
    Cl1 C1 C2 C3 . . . . -178.64(15) ?
    C1 C2 C3 C4 . . . . 1.1(3) ?
    C1 C2 C3 Cl2 . . . . 179.34(14) ?
    C2 C3 C4 C5 . . . . -1.5(3) ?
    Cl2 C3 C4 C5 . . . . -179.75(15) ?
    C3 C4 C5 C6 . . . . -0.3(3) ?
    C2 C1 C6 C5 . . . . -2.9(3) ?
    Cl1 C1 C6 C5 . . . . 176.96(13) ?
    C2 C1 C6 C7 . . . . 178.20(16) ?
    Cl1 C1 C6 C7 . . . . -2.0(2) ?
    C4 C5 C6 C1 . . . . 2.4(3) ?
    C4 C5 C6 C7 . . . . -178.66(16) ?
    C1 C6 C7 C8 . . . . 127.31(18) ?
    C5 C6 C7 C8 . . . . -51.6(2) ?
    C1 C6 C7 C17 . . . . -110.32(18) ?
    C5 C6 C7 C17 . . . . 70.8(2) ?
    C6 C7 C8 N1 . . . . 158.73(15) ?
    C17 C7 C8 N1 . . . . 30.04(18) ?
    N1 C9 C10 O1 . . . . 50.1(2) ?
    C16 C9 C10 O1 . . . . 171.47(17) ?
    C17 C9 C10 O1 . . . . -65.2(2) ?
    N1 C9 C10 N2 . . . . -130.73(15) ?
    C16 C9 C10 N2 . . . . -9.37(17) ?
    C17 C9 C10 N2 . . . . 113.91(14) ?
    C16 C11 C12 C13 . . . . 1.2(3) ?
    N2 C11 C12 C13 . . . . -175.90(17) ?
    C11 C12 C13 C14 . . . . 1.5(3) ?
    C12 C13 C14 C15 . . . . -1.9(3) ?
    C13 C14 C15 C16 . . . . -0.3(3) ?
    C14 C15 C16 C11 . . . . 2.9(3) ?
    C14 C15 C16 C9 . . . . -179.25(17) ?
    C12 C11 C16 C15 . . . . -3.5(3) ?
    N2 C11 C16 C15 . . . . 174.18(16) ?
    C12 C11 C16 C9 . . . . 178.32(15) ?
    N2 C11 C16 C9 . . . . -4.06(18) ?
    N1 C9 C16 C15 . . . . -46.7(2) ?
    C10 C9 C16 C15 . . . . -170.01(18) ?
    C17 C9 C16 C15 . . . . 72.2(2) ?
    N1 C9 C16 C11 . . . . 131.31(15) ?
    C10 C9 C16 C11 . . . . 7.97(16) ?
    C17 C9 C16 C11 . . . . -109.83(16) ?
    C6 C7 C17 C25 . . . . 115.66(16) ?
    C8 C7 C17 C25 . . . . -118.25(15) ?
    C6 C7 C17 C18 . . . . -9.4(2) ?
    C8 C7 C17 C18 . . . . 116.72(16) ?
    C6 C7 C17 C9 . . . . -132.57(14) ?
    C8 C7 C17 C9 . . . . -6.48(17) ?
    N1 C9 C17 C25 . . . . 95.73(14) ?
    C16 C9 C17 C25 . . . . -28.00(17) ?
    C10 C9 C17 C25 . . . . -141.37(13) ?
    N1 C9 C17 C18 . . . . -144.62(13) ?
    C16 C9 C17 C18 . . . . 91.65(16) ?
    C10 C9 C17 C18 . . . . -21.72(17) ?
    N1 C9 C17 C7 . . . . -19.13(15) ?
    C16 C9 C17 C7 . . . . -142.86(14) ?
    C10 C9 C17 C7 . . . . 103.78(14) ?
    C25 C17 C18 C19 . . . . -62.32(18) ?
    C7 C17 C18 C19 . . . . 62.74(19) ?
    C9 C17 C18 C19 . . . . -179.56(13) ?
    C17 C18 C19 C24 . . . . 24.6(3) ?
    C17 C18 C19 C20 . . . . -154.86(16) ?
    C24 C19 C20 C21 . . . . -1.1(3) ?
    C18 C19 C20 C21 . . . . 178.42(18) ?
    C19 C20 C21 C22 . . . . -0.1(4) ?
    C20 C21 C22 C23 . . . . 1.1(4) ?
    C21 C22 C23 C24 . . . . -0.8(4) ?
    C20 C19 C24 C23 . . . . 1.4(3) ?
    C18 C19 C24 C23 . . . . -178.06(18) ?
    C22 C23 C24 C19 . . . . -0.5(4) ?
    C18 C17 C25 O2 . . . . 148.57(17) ?
    C7 C17 C25 O2 . . . . 19.9(2) ?
    C9 C17 C25 O2 . . . . -89.82(19) ?
    C18 C17 C25 O3 . . . . -32.52(18) ?
    C7 C17 C25 O3 . . . . -161.18(13) ?
    C9 C17 C25 O3 . . . . 89.09(15) ?
    N2 C28 C29 C30 . . . . 176.8(2) ?
    C7 C8 N1 C27 . . . . -174.07(17) ?
    C7 C8 N1 C9 . . . . -44.87(18) ?
    C16 C9 N1 C8 . . . . 166.61(15) ?
    C10 C9 N1 C8 . . . . -78.45(18) ?
    C17 C9 N1 C8 . . . . 40.15(17) ?
    C16 C9 N1 C27 . . . . -65.0(2) ?
    C10 C9 N1 C27 . . . . 50.0(2) ?
    C17 C9 N1 C27 . . . . 168.57(16) ?
    O1 C10 N2 C11 . . . . -173.11(16) ?
    C9 C10 N2 C11 . . . . 7.72(19) ?
    O1 C10 N2 C28 . . . . 3.8(3) ?
    C9 C10 N2 C28 . . . . -175.39(15) ?
    C12 C11 N2 C10 . . . . 174.91(17) ?
    C16 C11 N2 C10 . . . . -2.48(19) ?
    C12 C11 N2 C28 . . . . -1.9(3) ?
    C16 C11 N2 C28 . . . . -179.30(16) ?
    C29 C28 N2 C10 . . . . -93.2(2) ?
    C29 C28 N2 C11 . . . . 83.2(2) ?
    O2 C25 O3 C26 . . . . -0.9(3) ?
    C17 C25 O3 C26 . . . . -179.80(17) ?
loop_
    _geom_hbond_atom_site_label_D
    _geom_hbond_atom_site_label_H
    _geom_hbond_atom_site_label_A
    _geom_hbond_site_symmetry_A
    _geom_hbond_distance_DH
    _geom_hbond_distance_HA
    _geom_hbond_distance_DA
    _geom_hbond_angle_DHA
    C18 H18B O1 . 0.97 2.39 3.073(2) 127
    C13 H13 O2 4_565 0.93 2.46 3.132(2) 129
