# Supplementary material for: Methyl 3′-benzyl-4′-(2,4-di­chloro­phen­yl)-1′-methyl-2-oxo-1-propyl­spiro­[indoline-3,2′-pyrrolidine]-3′-carboxy­l­ate
Source: Acta Crystallogr Sect E Struct Rep Online. 2014 Feb 12;70(Pt 3):o272. doi: 10.1107/S1600536814002621 (PMC3998486; doi:10.1107/S1600536814002621)
Supplement: Supplementary file 2 [file e-70-0o272-Isup2.hkl]

#
# h,k,l, Fc-squared, Fo-squared, sigma(Fo-squared) and status flag
#
data_I
_shelx_title ' ADKS96 in P2(1)/n'
_shelx_refln_list_code          4
_shelx_F_calc_maximum      235.74
_exptl_crystal_F_000      1128.00
_reflns_d_resolution_high  0.7140
 
loop_
 _symmetry_equiv_pos_as_xyz
 'x, y, z'
 '-x+1/2, y+1/2, -z+1/2'
 '-x, -y, -z'
 'x-1/2, -y-1/2, z-1/2'
 
_cell_length_a     7.5563
_cell_length_b    28.8497
_cell_length_c    12.4274
_cell_angle_alpha  90.000
_cell_angle_beta   90.433
_cell_angle_gamma  90.000
 
_shelx_F_squared_multiplier     1.000
 
loop_
 _refln_index_h
 _refln_index_k
 _refln_index_l
 _refln_F_squared_calc
 _refln_F_squared_meas
 _refln_F_squared_sigma
 _refln_observed_status
   2   0   0     4541.94     4315.35     34.92 o
   4   0   0     8369.11     8112.65     88.91 o
   6   0   0       10.56        3.07      4.45 o
   8   0   0      607.91      576.02     28.89 o
  10   0   0      113.69       81.84     17.60 o
   1   1   0     2399.32     2321.17     30.15 o
   2   1   0     9810.59     9520.34     54.44 o
   3   1   0     4702.61     4919.14     28.47 o
   4   1   0      621.42      717.91      7.70 o
   5   1   0     2319.75     2260.35     17.14 o
   6   1   0        9.35        3.85      2.40 o
   7   1   0      153.44      165.87      6.80 o
   8   1   0       16.21       17.32      4.97 o
   9   1   0      140.59      116.44      8.43 o
  10   1   0        0.03       -2.88      7.91 o
   1   2   0    26261.97    22984.45    163.91 o
   2   2   0      144.71      131.12      2.14 o
   3   2   0      400.92      430.30      4.00 o
   4   2   0     8130.59     8371.66     51.55 o
   5   2   0        3.20        3.84      2.89 o
   6   2   0       49.74       42.91      3.22 o
   7   2   0      237.85      281.23     10.39 o
   8   2   0       55.29       51.70      5.40 o
   9   2   0       71.16       76.85      7.45 o
  10   2   0        1.80        7.20      8.07 o
   1   3   0     4113.07     4057.21     25.21 o
   2   3   0     5154.14     5457.07     30.98 o
   3   3   0     3126.79     3311.91     22.15 o
   4   3   0       71.05      100.11      2.60 o
   5   3   0      745.40      844.32      8.69 o
   6   3   0        0.30        1.56      2.77 o
   7   3   0       29.14       30.18      4.21 o
   8   3   0      150.75      181.43      7.71 o
   9   3   0       50.02       35.50      6.32 o
  10   3   0       29.24       21.29      9.41 o
   0   4   0     2467.88     2421.62     31.73 o
   1   4   0     5424.54     5492.43     35.40 o
   2   4   0       63.44       39.54      1.29 o
   3   4   0     2515.10     2694.58     17.76 o
   4   4   0      578.73      658.31      7.16 o
   5   4   0       61.64       60.03      3.18 o
   6   4   0       44.45       39.57      5.32 o
   7   4   0      169.24      169.75      7.06 o
   8   4   0       66.74       60.79      5.51 o
   9   4   0       38.66       34.32      6.18 o
  10   4   0       30.14       19.10      9.20 o
   1   5   0     5213.93     5067.50     32.54 o
   2   5   0    11788.73    11392.02     75.96 o
   3   5   0    11360.88    11193.68     72.51 o
   4   5   0     1057.43     1020.71      9.70 o
   5   5   0        0.72        0.92      1.40 o
   6   5   0      371.94      405.04     10.07 o
   7   5   0        3.58        1.06      3.30 o
   8   5   0       43.91       43.59      5.12 o
   9   5   0       21.06        9.66      5.12 o
  10   5   0        0.47        7.31     10.98 o
   0   6   0     4876.43     4746.55     44.49 o
   1   6   0     2071.37     2028.07     14.77 o
   2   6   0     2149.01     2216.67     16.18 o
   3   6   0      864.08      882.94      7.60 o
   4   6   0        0.95        1.05      1.21 o
   5   6   0      257.57      275.52      5.10 o
   6   6   0       25.92       19.20      3.06 o
   7   6   0       13.95        8.89      3.57 o
   8   6   0        2.39        0.99      3.81 o
   9   6   0        0.96       12.82      5.29 o
  10   6   0       33.27       19.59      8.77 o
   1   7   0     2935.90     2838.44     22.48 o
   2   7   0       11.31       10.74      0.90 o
   3   7   0     2431.48     2430.58     19.22 o
   4   7   0     1511.78     1479.75     16.56 o
   5   7   0      623.77      598.44      8.71 o
   6   7   0      382.27      348.04      7.44 o
   7   7   0        0.02       -2.47      3.15 o
   8   7   0        2.13        9.21      4.09 o
   9   7   0       39.72       42.77      6.43 o
  10   7   0       11.62        6.36      9.90 o
   0   8   0     3831.66     3901.25     36.64 o
   1   8   0     2778.87     2718.49     31.48 o
   2   8   0     2301.25     2374.85     19.03 o
   3   8   0      107.15      123.54      3.13 o
   4   8   0      252.59      249.82      5.08 o
   5   8   0      122.58      119.92      4.30 o
   6   8   0        3.07        8.85      2.77 o
   7   8   0       25.54       32.50      4.16 o
   8   8   0       92.79       83.30      6.00 o
   9   8   0      126.96      138.03      8.78 o
  10   8   0       29.56       20.17      8.92 o
   1   9   0     4052.71     3855.93     32.00 o
   2   9   0       14.88       22.89      1.23 o
   3   9   0        0.04        0.68      1.01 o
   4   9   0       68.39       64.77      3.10 o
   5   9   0        0.79        0.14      1.77 o
   6   9   0      191.03      165.45      5.45 o
   7   9   0      272.06      287.26      8.69 o
   8   9   0      113.33      108.10      7.21 o
   9   9   0        4.87       12.35      5.64 o
  10   9   0       40.68       35.33     24.70 o
   0  10   0     3133.31     3163.46     30.14 o
   1  10   0     3292.40     3118.03     26.39 o
   2  10   0      391.48      400.69      4.95 o
   3  10   0     1980.41     2213.88     17.85 o
   4  10   0     1623.97     1574.48     13.96 o
   5  10   0      208.00      223.52      6.50 o
   6  10   0       32.97       41.25      3.56 o
   7  10   0       23.74       23.64      4.21 o
   8  10   0       33.41       29.43      4.90 o
   9  10   0        0.44        2.91      5.64 o
  10  10   0        0.08       12.17      8.13 o
   1  11   0       37.64       38.11      2.26 o
   2  11   0     1192.20     1185.77     11.35 o
   3  11   0      244.56      242.74      3.66 o
   4  11   0      365.40      354.50      6.26 o
   5  11   0      211.55      181.65      4.46 o
   6  11   0       97.49       90.37      4.45 o
   7  11   0       92.28       79.21      5.63 o
   8  11   0        0.31       -4.02      4.02 o
   9  11   0       36.63       50.67      8.96 o
  10  11   0       53.26       68.54     10.46 o
   0  12   0     6796.06     6522.21     60.47 o
   1  12   0     1652.74     1675.82     15.34 o
   2  12   0       75.02       75.37      3.73 o
   3  12   0     1667.38     1579.71     14.49 o
   4  12   0       31.65       46.68      2.18 o
   5  12   0       34.61       43.21      2.70 o
   6  12   0      702.61      710.39     11.36 o
   7  12   0      146.73      140.46      6.61 o
   8  12   0       14.57       15.74      4.56 o
   9  12   0        1.58       10.02      6.05 o
  10  12   0       15.63        5.12      7.91 o
   1  13   0     1381.87     1615.36     15.01 o
   2  13   0     1993.97     1992.88     21.37 o
   3  13   0       40.59       58.52      2.19 o
   4  13   0      183.05      169.14      3.73 o
   5  13   0        0.80        0.64      1.86 o
   6  13   0     1135.06     1097.04     18.04 o
   7  13   0      164.19      172.73      8.23 o
   8  13   0       13.91       10.63      5.00 o
   9  13   0       12.66       16.57      6.39 o
  10  13   0        1.55        3.48      7.51 o
   0  14   0     1463.59     1547.57     18.14 o
   1  14   0        2.59        1.40      2.86 o
   2  14   0        7.20       10.96      1.80 o
   3  14   0      187.12      207.76      5.61 o
   4  14   0       89.47       95.19      3.13 o
   5  14   0       42.52       45.76      2.76 o
   6  14   0       15.62       25.69      4.56 o
   7  14   0      120.11      111.38      6.52 o
   8  14   0        0.01       -0.11      4.52 o
   9  14   0        2.61       -1.49      5.79 o
   1  15   0       88.04      111.65      2.71 o
   2  15   0      626.38      771.08     10.36 o
   3  15   0     1159.31     1170.25     13.58 o
   4  15   0       17.39       19.44      1.81 o
   5  15   0      792.47      808.30     12.54 o
   6  15   0      253.45      226.87      6.35 o
   7  15   0       62.11       78.48      7.42 o
   8  15   0        2.42       -4.38      4.38 o
   9  15   0       79.08       76.89     14.59 o
   0  16   0     1660.45     1671.68     33.21 o
   1  16   0       72.78       86.99      2.61 o
   2  16   0       16.98       14.76      2.01 o
   3  16   0       28.17       44.91      2.47 o
   4  16   0     1987.05     1990.75     19.37 o
   5  16   0      190.08      176.05      5.56 o
   6  16   0       60.65       57.00      4.17 o
   7  16   0       36.30       43.83      5.42 o
   8  16   0        0.01       -4.01      4.01 o
   9  16   0        9.17       -2.52     12.37 o
   1  17   0      356.00      326.08      4.62 o
   2  17   0      572.29      600.03     10.43 o
   3  17   0      329.52      308.32      9.31 o
   4  17   0      322.27      314.77      5.55 o
   5  17   0      173.78      195.63      6.81 o
   6  17   0      311.22      320.70      9.06 o
   7  17   0      277.61      277.83     10.04 o
   8  17   0       68.96       76.85      6.93 o
   9  17   0        3.97        5.93      6.05 o
   0  18   0       81.60       79.68      3.34 o
   1  18   0      293.73      246.45      4.25 o
   2  18   0       86.37      108.36      4.20 o
   3  18   0        0.58       -0.56      2.07 o
   4  18   0       64.37       91.88      3.29 o
   5  18   0      473.16      462.35     10.31 o
   6  18   0      409.41      454.78     12.21 o
   7  18   0      101.29       98.77      9.68 o
   8  18   0        0.01        0.36      4.66 o
   9  18   0        5.33       19.78     10.27 o
   1  19   0       50.31       69.40      2.46 o
   2  19   0      469.68      447.65      7.29 o
   3  19   0      191.00      199.91      5.67 o
   4  19   0      103.39       95.22      4.53 o
   5  19   0      661.28      627.95     12.73 o
   6  19   0      121.05      134.45      6.30 o
   7  19   0        1.09        4.13      3.92 o
   8  19   0        0.79        1.55      4.68 o
   9  19   0       38.17       54.31     11.90 o
   0  20   0        3.71       -0.46      2.33 o
   1  20   0      449.38      452.40      6.24 o
   2  20   0      929.71      924.46     17.37 o
   3  20   0      328.15      331.62      8.70 o
   4  20   0      263.74      255.02      6.80 o
   5  20   0      466.56      444.18     10.27 o
   6  20   0        0.02       -3.24      3.24 o
   7  20   0        0.27        4.99      3.79 o
   8  20   0       17.68        7.39      8.72 o
   9  20   0        1.46       19.77      9.92 o
   1  21   0        0.69        3.55      1.67 o
   2  21   0      199.33      191.31      5.23 o
   3  21   0      314.55      306.81      8.77 o
   4  21   0      457.36      407.45      9.36 o
   5  21   0       13.99       16.74      4.41 o
   6  21   0        0.97       -3.00      3.26 o
   7  21   0       36.16       34.26      4.70 o
   8  21   0        2.40        3.99      8.67 o
   9  21   0        0.00       -0.08     17.23 o
   0  22   0      327.98      299.38     11.65 o
   1  22   0      268.29      247.59      5.34 o
   2  22   0      421.73      395.48      7.84 o
   3  22   0        2.00       10.97      3.89 o
   4  22   0       18.56       20.46      3.58 o
   5  22   0      294.35      324.41      8.71 o
   6  22   0        1.87        1.65      3.36 o
   7  22   0       27.17       28.84      6.72 o
   8  22   0       17.35       29.16     15.95 o
   1  23   0       39.15       48.20      3.84 o
   2  23   0      556.95      557.27      9.83 o
   3  23   0      836.64      799.96     15.38 o
   4  23   0      149.57      143.16      6.09 o
   5  23   0       13.47       14.16      3.83 o
   6  23   0       13.81       16.50      3.91 o
   7  23   0       12.03        8.00      5.98 o
   8  23   0       22.00       26.73     11.07 o
   0  24   0     1031.20     1029.59     36.56 o
   1  24   0      158.39      159.79      9.95 o
   2  24   0        2.45       19.78      3.74 o
   3  24   0      755.14      736.00     16.89 o
   4  24   0        1.37       -3.53      3.53 o
   5  24   0      132.61      128.48      6.73 o
   6  24   0       79.02       70.54      6.50 o
   7  24   0       13.24        5.40      8.38 o
   8  24   0        0.07        7.36     14.52 o
   1  25   0       31.65       27.07      6.12 o
   2  25   0     1657.97     1600.42     27.55 o
   3  25   0      358.29      360.66     11.60 o
   4  25   0       67.93       60.59      4.79 o
   5  25   0        4.13        5.01      4.22 o
   6  25   0       71.84       72.77      6.36 o
   7  25   0      129.28      159.73     10.46 o
   8  25   0        2.22        1.82     12.16 o
   0  26   0     1511.52     1396.47     46.44 o
   1  26   0       10.50       11.22      8.05 o
   2  26   0       78.95       97.12      6.21 o
   3  26   0        2.24        4.84      3.98 o
   4  26   0       18.07       10.70      3.65 o
   5  26   0        4.37        9.05      5.91 o
   6  26   0       13.48       14.08      5.91 o
   7  26   0       11.32        3.24      6.17 o
   8  26   0       10.02       10.74     21.41 o
   1  27   0       10.47        5.22      5.65 o
   2  27   0       63.66       70.49      7.53 o
   3  27   0       46.08       33.97      4.94 o
   4  27   0       39.45       32.04      5.27 o
   5  27   0      209.65      218.43     13.48 o
   6  27   0        1.39       -5.26      5.28 o
   7  27   0        1.19       -2.56      6.92 o
   0  28   0      981.92      895.59     35.61 o
   1  28   0       13.97        8.21      5.86 o
   2  28   0       18.46       28.37      6.24 o
   3  28   0      122.50      122.29      9.90 o
   4  28   0       13.80        5.75      4.95 o
   5  28   0        7.18       17.77      5.96 o
   6  28   0        0.08       -3.44      6.42 o
   7  28   0        0.09       14.66     10.00 o
   1  29   0       48.19       60.91     12.19 o
   2  29   0      177.33      172.44     11.24 o
   3  29   0       19.16       17.13      6.02 o
   4  29   0       25.96       36.51      7.07 o
   5  29   0       33.37       41.26      8.95 o
   6  29   0       52.33       53.92      9.04 o
   7  29   0        0.00        3.51     12.39 o
   0  30   0      457.49      377.21     22.77 o
   1  30   0      232.73      218.00     12.89 o
   2  30   0       57.14       72.31     12.19 o
   3  30   0       23.47       18.39      6.43 o
   4  30   0       78.38       90.90     15.77 o
   5  30   0        8.66       13.64      5.71 o
   6  30   0       32.77       29.45     15.45 o
   7  30   0        5.53       22.27     11.56 o
   1  31   0       27.66       25.41      7.09 o
   2  31   0       47.24       36.08     16.15 o
   3  31   0       31.79       29.97      7.03 o
   4  31   0        5.92        7.29      5.97 o
   5  31   0       10.58       21.29      6.34 o
   6  31   0       91.89      109.96     14.59 o
   0  32   0       86.76       81.94     13.39 o
   1  32   0       52.58       48.37      8.21 o
   2  32   0        2.06        8.08      6.43 o
   3  32   0        0.01       -6.94      9.30 o
   4  32   0        0.02       -0.45      5.76 o
   5  32   0        2.65       16.35     13.79 o
   6  32   0        6.66       20.88     11.20 o
   1  33   0        3.88        0.85      6.30 o
   2  33   0      324.94      350.22     16.52 o
   3  33   0        1.09        7.32      6.34 o
   4  33   0       21.25       25.30      7.32 o
   5  33   0       19.29       18.86     14.64 o
   6  33   0        1.70        4.84     10.86 o
   0  34   0      155.50      148.79     17.05 o
   1  34   0      175.36      188.04     13.29 o
   2  34   0       15.90       33.70     14.92 o
   3  34   0       95.35      116.03     10.77 o
   4  34   0        9.99       12.78      6.78 o
   5  34   0       35.34       49.55     17.45 o
   1  35   0       14.57       11.83      7.76 o
   2  35   0      247.86      302.88     22.01 o
   3  35   0       66.06       58.14      9.47 o
   4  35   0        2.67        3.72      9.93 o
   5  35   0       13.30       24.27     16.00 o
   0  36   0       38.33       19.51     11.58 o
   1  36   0       99.41      111.07     11.58 o
   2  36   0       27.94       32.84      8.95 o
   3  36   0        6.33       14.27     13.49 o
   4  36   0        8.82        4.33      7.16 o
   1  37   0        3.86        5.22      7.63 o
   2  37   0        5.11        0.83      7.20 o
   3  37   0       57.58       55.86      9.72 o
   4  37   0       12.54       12.21      8.09 o
   0  38   0       22.47       20.06     12.84 o
   1  38   0       76.72       95.18     11.64 o
   2  38   0       11.62        4.03      7.88 o
   3  38   0        0.58        4.65      7.17 o
   1  39   0        6.38        1.01      8.50 o
   2  39   0       14.09       15.63      8.61 o
   0  40   0        0.43        3.01     10.73 o
   1  40   0       53.02       50.70     10.64 o
  -9   0   1       14.64       28.76      8.87 o
  -7   0   1     1049.30      939.41     20.78 o
  -5   0   1     2648.41     2778.72     30.06 o
  -3   0   1      211.10      175.25      3.53 o
  -1   0   1    19886.34    18394.69    138.06 o
   1   0   1     1369.02     1535.88     13.90 o
   3   0   1      215.11      245.35      4.50 o
   5   0   1      259.11      290.90      6.02 o
   7   0   1     1478.56     1404.10     29.76 o
   9   0   1       63.92       90.98     21.69 o
 -10   1   1       39.85       40.36     17.40 o
  -9   1   1        0.14        1.34      5.11 o
  -8   1   1       24.01       22.29      5.36 o
  -7   1   1        7.94       12.36      4.01 o
  -6   1   1     1491.41     1509.29     15.91 o
  -5   1   1      319.91      355.36      5.36 o
  -4   1   1       31.28       38.89      1.76 o
  -3   1   1       16.05       16.35      1.09 o
  -2   1   1    55573.02    47457.96    240.81 o
  -1   1   1     6972.74     6966.69     35.38 o
   1   1   1    10731.47    10529.49     64.89 o
   2   1   1    42347.60    38404.44    216.08 o
   3   1   1     3110.27     3212.70     19.91 o
   4   1   1     2743.97     2746.28     18.65 o
   5   1   1      225.29      266.68      4.26 o
   6   1   1     1239.17     1237.53     14.55 o
   7   1   1        0.01        6.63      3.50 o
   8   1   1        0.02       -0.86      4.77 o
   9   1   1       10.57       17.14      5.88 o
  10   1   1       61.10       44.14     10.14 o
 -10   2   1       53.08       73.22     11.66 o
  -9   2   1        5.51        5.39      5.23 o
  -8   2   1       93.93       88.70      6.19 o
  -7   2   1      617.97      619.00     12.82 o
  -6   2   1        6.23        8.12      2.81 o
  -5   2   1     1418.24     1420.08     12.56 o
  -4   2   1       54.94       53.37      1.92 o
  -3   2   1     6938.55     7247.13     41.50 o
  -2   2   1      634.77      721.72      5.16 o
  -1   2   1       35.43       32.14      1.18 o
   0   2   1     9019.07     6080.78    165.45 o
   1   2   1     2882.90     2821.71     17.64 o
   2   2   1     9591.94     9722.90     62.09 o
   3   2   1     5413.72     5324.01     32.82 o
   4   2   1     4677.69     4611.60     30.59 o
   5   2   1       10.80       11.01      1.67 o
   6   2   1      317.10      325.42      7.21 o
   7   2   1      157.69      143.23      6.29 o
   8   2   1        0.61        0.81      4.60 o
   9   2   1       95.01      100.61      8.17 o
  10   2   1       18.08       35.49      9.97 o
 -10   3   1       19.06       26.64     10.02 o
  -9   3   1        0.04       -4.35      4.35 o
  -8   3   1       37.86       48.36      5.35 o
  -7   3   1       79.91       90.26      5.80 o
  -6   3   1      141.05      146.08      5.13 o
  -5   3   1      605.04      625.65      7.28 o
  -4   3   1      286.42      290.38      4.29 o
  -3   3   1     1546.74     1582.30     10.93 o
  -2   3   1     1628.25     1677.65     10.57 o
  -1   3   1     2808.31     2765.29     16.91 o
   0   3   1    14524.09    12915.46    270.27 o
   1   3   1      318.14      351.27      3.49 o
   2   3   1     6558.96     6731.83     41.95 o
   3   3   1      633.36      574.90      5.83 o
   4   3   1     1458.87     1631.00     13.77 o
   5   3   1      291.61      344.44      5.05 o
   6   3   1      114.75       88.59      4.49 o
   7   3   1      133.40      146.52      6.33 o
   8   3   1       42.40       42.75      5.82 o
   9   3   1       11.63       10.65      5.52 o
  10   3   1        1.09        5.26     15.27 o
 -10   4   1       13.33       15.34      9.19 o
  -9   4   1       87.07       84.24      7.69 o
  -8   4   1        0.16       -3.14      3.94 o
  -7   4   1        0.59        3.34      3.45 o
  -6   4   1      516.31      536.78     10.54 o
  -5   4   1     1346.26     1357.06     11.61 o
  -4   4   1     1780.74     2009.41     14.56 o
  -3   4   1      104.14      105.84      2.70 o
  -2   4   1     2045.05     2224.76     14.05 o
  -1   4   1      886.05     1028.00      7.67 o
   0   4   1      568.30      497.92      5.28 o
   1   4   1     6457.34     6368.32     52.23 o
   2   4   1     7582.30     7829.67     74.71 o
   3   4   1      153.78      123.36      2.30 o
   4   4   1        3.05        6.87      2.19 o
   5   4   1      190.29      201.91      4.61 o
   6   4   1       97.13      128.58      4.51 o
   7   4   1        3.28       -1.36      3.23 o
   8   4   1       13.26       14.63      4.84 o
   9   4   1        0.15       -0.53      4.73 o
  10   4   1       39.58       44.45     10.00 o
 -10   5   1       21.03       20.55     15.27 o
  -9   5   1        3.67       -4.73      4.73 o
  -8   5   1        0.18       -0.46      3.77 o
  -7   5   1       10.75       15.10      3.81 o
  -6   5   1      122.61      127.10      4.83 o
  -5   5   1        1.23       -1.46      1.46 o
  -4   5   1      699.41      728.69      7.11 o
  -3   5   1        8.23        6.03      0.95 o
  -2   5   1     1479.47     1677.46     11.87 o
  -1   5   1     5347.35     5362.80     37.53 o
   0   5   1      243.10      262.17      3.98 o
   1   5   1     2282.63     2217.59     21.02 o
   2   5   1     4845.37     5020.96     36.08 o
   3   5   1      358.01      379.42      4.66 o
   4   5   1      306.77      242.69      3.51 o
   5   5   1        0.33        2.84      1.34 o
   6   5   1       21.87       28.28      2.89 o
   7   5   1       32.17       27.86      4.38 o
   8   5   1       33.49       26.94      4.70 o
   9   5   1       27.11       31.56      7.10 o
  10   5   1       11.63       14.60      8.61 o
 -10   6   1       19.87        7.42     14.12 o
  -9   6   1        2.35       -1.45      4.29 o
  -8   6   1      109.51      113.39      8.48 o
  -7   6   1       24.04       24.87      4.08 o
  -6   6   1       59.29       59.75      3.79 o
  -5   6   1      179.65      157.91      3.82 o
  -4   6   1       35.54       46.18      2.00 o
  -3   6   1     1812.73     1828.30     13.35 o
  -2   6   1      680.64      712.81      6.17 o
  -1   6   1    26622.02    23744.15    187.26 o
   0   6   1     7866.97     7804.17     72.55 o
   1   6   1      530.72      481.01      5.18 o
   2   6   1     2751.05     2813.93     26.92 o
   3   6   1     2347.74     2228.85     17.69 o
   4   6   1      307.06      313.99      6.37 o
   5   6   1      192.75      220.05      4.48 o
   6   6   1      130.16      111.99      4.30 o
   7   6   1       19.53       22.33      3.84 o
   8   6   1       15.31        2.82      3.94 o
   9   6   1      107.66      115.73      8.32 o
  10   6   1        4.24        3.15      8.15 o
 -10   7   1       22.85       28.44      9.19 o
  -9   7   1        6.77       -1.17      4.42 o
  -8   7   1       23.39       33.72      4.96 o
  -7   7   1        0.51        5.18      3.33 o
  -6   7   1      147.43      157.22      5.77 o
  -5   7   1        4.52        4.29      1.56 o
  -4   7   1      145.85      172.05      3.45 o
  -3   7   1      725.32      817.48      7.35 o
  -2   7   1      893.55      843.89      7.35 o
  -1   7   1     2138.55     2269.59     24.47 o
   0   7   1     8357.11     8183.32     81.04 o
   1   7   1      720.42      721.30      7.30 o
   2   7   1       55.64       66.78      3.34 o
   3   7   1     2357.95     2354.00     19.48 o
   4   7   1      127.24      114.94      3.53 o
   5   7   1       18.50       22.40      2.21 o
   6   7   1        0.55       -2.67      2.67 o
   7   7   1       11.44        6.46      3.44 o
   8   7   1       64.84       63.69      6.86 o
   9   7   1       41.98       45.48      6.65 o
  10   7   1       72.42       96.21     11.92 o
 -10   8   1        4.65       -7.69      7.80 o
  -9   8   1       20.85       16.41      5.15 o
  -8   8   1       29.94       20.99      4.71 o
  -7   8   1       48.48       54.27      4.80 o
  -6   8   1      267.87      310.37      7.23 o
  -5   8   1      380.99      375.63      6.43 o
  -4   8   1      135.59      146.45      3.31 o
  -3   8   1      398.15      400.20      4.70 o
  -2   8   1       35.85       37.54      1.68 o
  -1   8   1     1182.56     1200.09     11.90 o
   0   8   1       97.76      129.16      2.01 o
   1   8   1       38.02       45.78      1.31 o
   2   8   1     1578.11     1659.86     14.84 o
   3   8   1       70.01       85.91      2.10 o
   4   8   1      727.24      660.71     11.07 o
   5   8   1      138.29      145.75      3.96 o
   6   8   1       24.18       13.85      2.82 o
   7   8   1       19.29       18.85      3.88 o
   8   8   1       95.97      100.79      6.25 o
   9   8   1        1.46        2.45      5.01 o
  10   8   1        3.20        1.25      7.89 o
 -10   9   1       15.50       16.46      8.73 o
  -9   9   1        4.03        2.08      4.68 o
  -8   9   1       14.44       22.86      4.78 o
  -7   9   1        0.36       -0.54      3.32 o
  -6   9   1       98.66      102.46      4.78 o
  -5   9   1      577.13      613.03      9.29 o
  -4   9   1      236.81      244.24      4.34 o
  -3   9   1        1.58        1.66      0.96 o
  -2   9   1      605.93      538.59      5.65 o
  -1   9   1     8115.13     7857.93     67.37 o
   0   9   1      187.95      184.92      2.56 o
   1   9   1      973.51     1114.23     10.33 o
   2   9   1       63.93      100.27      2.03 o
   3   9   1      649.47      768.21      7.50 o
   4   9   1     1480.14     1605.70     15.88 o
   5   9   1       29.08       35.18      2.76 o
   6   9   1     1268.51     1211.15     15.56 o
   7   9   1      228.46      219.22      7.65 o
   8   9   1       75.94       77.46      6.96 o
   9   9   1        5.60        0.05      4.98 o
  10   9   1        9.47       -1.37      7.97 o
 -10  10   1       11.49        6.00     16.10 o
  -9  10   1        2.80        6.51      5.24 o
  -8  10   1      143.93      146.00      7.60 o
  -7  10   1       53.15       44.60      4.68 o
  -6  10   1     1135.66     1102.37     15.45 o
  -5  10   1       25.92       25.38      2.29 o
  -4  10   1        0.03       -1.37      1.37 o
  -3  10   1      906.35      917.67      9.88 o
  -2  10   1      120.00      101.31      2.24 o
  -1  10   1      790.03      762.99     19.85 o
   0  10   1     1926.32     2071.11     16.89 o
   1  10   1      380.69      413.07      4.84 o
   2  10   1     3231.69     3352.38     26.61 o
   3  10   1      514.18      552.08      5.90 o
   4  10   1     1686.19     1696.58     15.82 o
   5  10   1      573.17      532.02      7.47 o
   6  10   1      141.81      142.20      5.15 o
   7  10   1        0.03       -0.46      4.49 o
   8  10   1       25.34       23.70      4.62 o
   9  10   1        6.31        0.45      5.42 o
  10  10   1       11.86       17.94      8.24 o
 -10  11   1        0.08       -6.77      6.77 o
  -9  11   1       13.06       11.38      6.41 o
  -8  11   1      202.55      214.35      8.70 o
  -7  11   1       21.46       31.56      4.41 o
  -6  11   1       10.18       16.03      3.24 o
  -5  11   1       12.62       15.03      2.13 o
  -4  11   1      114.01      114.92      3.58 o
  -3  11   1     4224.47     4366.67     37.14 o
  -2  11   1       53.07       91.29      2.28 o
  -1  11   1      112.25      124.47      4.40 o
   0  11   1       90.01       85.18      2.43 o
   1  11   1     4347.51     4215.38     34.90 o
   2  11   1     2531.89     2716.68     23.56 o
   3  11   1       39.58       45.56      1.68 o
   4  11   1      288.53      337.55      5.04 o
   5  11   1      831.45      884.97     10.31 o
   6  11   1      114.41      115.02      4.78 o
   7  11   1      214.21      201.26      7.43 o
   8  11   1       96.17       96.45      6.34 o
   9  11   1       13.26        9.91     13.51 o
  10  11   1       18.71       35.70      9.37 o
 -10  12   1        0.48      -11.11     11.11 o
  -9  12   1       38.44       37.63      7.40 o
  -8  12   1       68.68       71.47      6.04 o
  -7  12   1        8.50       11.67      3.79 o
  -6  12   1      298.77      326.97      7.69 o
  -5  12   1      435.70      375.65      6.52 o
  -4  12   1      172.55      168.99      4.26 o
  -3  12   1       14.95       16.85      2.43 o
  -2  12   1     1508.31     1568.89     13.94 o
  -1  12   1      574.19      550.19      6.45 o
   0  12   1      509.87      549.69      6.13 o
   1  12   1      184.49      209.53      5.42 o
   2  12   1      156.52      157.02      5.92 o
   3  12   1       69.92       38.84      1.60 o
   4  12   1     1264.80     1212.49     11.87 o
   5  12   1      626.91      605.91      8.09 o
   6  12   1      175.87      198.82      6.00 o
   7  12   1       96.25       94.09      5.68 o
   8  12   1       68.98       63.55      5.60 o
   9  12   1        5.13        0.85      6.51 o
  10  12   1        8.88        1.70      9.78 o
 -10  13   1        1.14       -6.62      6.62 o
  -9  13   1       27.27       34.91      7.24 o
  -8  13   1       32.20       26.16      5.49 o
  -7  13   1      142.77      140.03      6.60 o
  -6  13   1      230.33      245.09      6.77 o
  -5  13   1       87.84       82.83      3.62 o
  -4  13   1      919.90      943.37     10.45 o
  -3  13   1      777.51      748.94      8.83 o
  -2  13   1      667.72      673.05      7.70 o
  -1  13   1     1801.69     1836.76     15.51 o
   0  13   1     2674.31     2603.15     21.35 o
   1  13   1     1879.50     1904.08     18.29 o
   2  13   1      126.93      129.26      3.33 o
   3  13   1      399.39      412.80      5.86 o
   4  13   1      287.90      305.45      5.68 o
   5  13   1      521.88      499.88      7.21 o
   6  13   1      830.26      892.89     12.93 o
   7  13   1      118.93      128.25      6.48 o
   8  13   1       53.42       54.91      6.09 o
   9  13   1        2.41       10.47      7.05 o
  -9  14   1        9.72        9.59      6.26 o
  -8  14   1      100.09       91.71      8.15 o
  -7  14   1        4.61        4.57      3.65 o
  -6  14   1       11.46       12.92      3.48 o
  -5  14   1        5.53        7.26      2.34 o
  -4  14   1      233.43      234.90      4.10 o
  -3  14   1     1229.62     1336.87     13.31 o
  -2  14   1     1174.17     1284.40     13.43 o
  -1  14   1        1.22       -0.53      0.98 o
   0  14   1     5457.95     5631.60     46.18 o
   1  14   1     8768.76     8806.06     75.71 o
   2  14   1        5.04       10.90      1.59 o
   3  14   1      115.83       97.85      2.60 o
   4  14   1      645.11      631.00      7.35 o
   5  14   1      294.91      325.59      5.88 o
   6  14   1      161.62      168.48      6.38 o
   7  14   1       19.38       10.43      3.86 o
   8  14   1        8.20       -1.40      6.88 o
   9  14   1      112.25      106.37     10.71 o
  -9  15   1        1.68       -1.54      5.73 o
  -8  15   1        7.61        0.73      4.79 o
  -7  15   1       28.60       19.26      4.37 o
  -6  15   1       46.11       38.72      3.67 o
  -5  15   1      241.69      225.58      6.02 o
  -4  15   1      254.75      232.45      4.45 o
  -3  15   1        0.01        1.28      1.72 o
  -2  15   1       85.17      105.63      4.39 o
  -1  15   1        3.98        6.20      1.00 o
   0  15   1     2407.84     2680.71     29.55 o
   1  15   1      669.46      986.07     37.96 o
   2  15   1     1905.40     1999.45     21.71 o
   3  15   1      123.10      117.30      4.15 o
   4  15   1      159.78      190.26      3.62 o
   5  15   1      118.31       93.59      4.03 o
   6  15   1       22.35       26.88      3.35 o
   7  15   1       63.17       59.30      9.40 o
   8  15   1       11.09        4.43      4.63 o
   9  15   1       20.07        4.26      8.35 o
  -9  16   1       28.42       28.58     11.68 o
  -8  16   1        0.05       -3.82      5.49 o
  -7  16   1       52.89       64.47      5.56 o
  -6  16   1        0.47       -2.66      2.66 o
  -5  16   1      967.91      964.82     13.11 o
  -4  16   1      109.55      100.83      3.16 o
  -3  16   1      517.47      486.21      6.33 o
  -2  16   1     1281.78     1288.11     15.48 o
  -1  16   1      454.45      515.21      6.86 o
   0  16   1       82.65      137.09      3.69 o
   1  16   1        0.16        2.42      1.50 o
   2  16   1      236.71      251.31      5.41 o
   3  16   1      523.88      510.20      7.89 o
   4  16   1       11.63       10.93      2.43 o
   5  16   1       17.81       28.79      2.51 o
   6  16   1      173.82      176.52      5.88 o
   7  16   1       80.49       95.01      9.25 o
   8  16   1       48.28       31.70      9.37 o
   9  16   1      118.18      145.83     11.23 o
  -9  17   1       15.53       13.04      8.61 o
  -8  17   1        5.18       -0.76      6.08 o
  -7  17   1       25.87       30.08      4.80 o
  -6  17   1        6.00        3.44      3.30 o
  -5  17   1      211.01      190.61      6.83 o
  -4  17   1       49.48       58.59      3.32 o
  -3  17   1     2529.10     2492.56     24.35 o
  -2  17   1     2834.62     2718.64     28.83 o
  -1  17   1      964.02     1064.70     11.22 o
   0  17   1       78.49       69.02      2.27 o
   1  17   1     1688.17     1633.04     16.58 o
   2  17   1       47.94       66.19      2.97 o
   3  17   1      530.09      547.48      8.39 o
   4  17   1        4.07        3.80      1.81 o
   5  17   1      358.76      336.88      6.99 o
   6  17   1      300.99      282.77      8.05 o
   7  17   1        5.64       12.07      4.22 o
   8  17   1       31.75       21.10      5.79 o
   9  17   1      108.80      119.65     21.61 o
  -9  18   1        2.30        5.01      6.41 o
  -8  18   1        0.19       -3.43      6.78 o
  -7  18   1        1.73       -2.86      3.95 o
  -6  18   1       80.83       89.13      5.72 o
  -5  18   1        7.65       10.27      3.40 o
  -4  18   1       68.88       62.41      3.19 o
  -3  18   1      182.96      180.19      7.10 o
  -2  18   1       52.10       58.74     25.88 o
  -1  18   1     1371.30     1415.64     14.14 o
   0  18   1     4280.39     4152.97     38.09 o
   1  18   1       21.10       16.05      4.16 o
   2  18   1      490.48      493.60      8.03 o
   3  18   1       28.15       38.98      2.92 o
   4  18   1       39.71       42.07      2.98 o
   5  18   1      236.31      182.83      8.06 o
   6  18   1       35.27       37.50      4.00 o
   7  18   1      117.70      129.09      8.46 o
   8  18   1       22.62       15.33      7.95 o
   9  18   1        3.26       11.73      9.72 o
  -9  19   1        0.52        0.66     10.32 o
  -8  19   1        2.84        4.58      5.07 o
  -7  19   1        0.60       -3.70      3.70 o
  -6  19   1       13.37       12.95      4.00 o
  -5  19   1      179.85      163.99      6.20 o
  -4  19   1       87.21       77.91      3.46 o
  -3  19   1     1066.58      972.94     13.44 o
  -2  19   1      958.76      950.52     12.71 o
  -1  19   1       12.45       17.41      2.96 o
   0  19   1      149.33      262.36      5.37 o
   1  19   1      702.37      650.12      9.16 o
   2  19   1       51.08       47.93      2.90 o
   3  19   1     1054.11     1044.85     13.65 o
   4  19   1      328.28      317.60      6.14 o
   5  19   1        0.47       -2.55      2.55 o
   6  19   1        7.93        2.94      3.01 o
   7  19   1        1.49       -0.22      3.60 o
   8  19   1       86.06       73.32      9.68 o
   9  19   1        0.00        0.86      8.80 o
  -9  20   1        8.86       10.81     10.16 o
  -8  20   1       14.77        3.91      5.49 o
  -7  20   1        8.72        6.53      4.29 o
  -6  20   1      103.47       96.88      5.83 o
  -5  20   1      159.41      136.80      5.83 o
  -4  20   1       52.75       64.55      4.75 o
  -3  20   1      490.30      449.10     14.01 o
  -2  20   1      316.71      315.18      7.57 o
  -1  20   1        3.31        2.91      1.75 o
   0  20   1       57.37       67.19      2.52 o
   1  20   1        0.16        4.75      1.59 o
   2  20   1        5.46        4.17      2.07 o
   3  20   1        9.24        5.43      2.63 o
   4  20   1      144.49      140.70      5.04 o
   5  20   1        4.19        3.33      2.68 o
   6  20   1        4.47        8.41      5.33 o
   7  20   1        3.78       10.09      6.45 o
   8  20   1       30.93       24.12      9.54 o
   9  20   1        2.03       -8.95     16.35 o
  -9  21   1        2.10       -0.70     14.04 o
  -8  21   1       33.96       45.11      6.98 o
  -7  21   1        2.33        8.66      4.41 o
  -6  21   1        4.76        1.01      3.76 o
  -5  21   1        2.89       -3.39      3.39 o
  -4  21   1      323.81      348.04      8.94 o
  -3  21   1      217.83      228.46      7.74 o
  -2  21   1        1.99       -0.33      2.97 o
  -1  21   1     1232.09     1214.39     15.23 o
   0  21   1       56.97       69.12      3.13 o
   1  21   1      261.09      262.58      6.77 o
   2  21   1       43.51       39.29      3.05 o
   3  21   1      111.88      103.34      7.60 o
   4  21   1       85.86       80.80      4.57 o
   5  21   1        8.23       13.62      3.12 o
   6  21   1      196.74      213.53     10.28 o
   7  21   1        2.93        8.56      6.59 o
   8  21   1       25.55       17.70      9.57 o
   9  21   1       18.94        1.96     13.69 o
  -8  22   1        1.91        6.39      9.30 o
  -7  22   1        2.01        5.66      6.86 o
  -6  22   1       60.44       68.77      5.53 o
  -5  22   1        7.80       10.22      3.46 o
  -4  22   1       35.72       26.20      3.82 o
  -3  22   1       40.99       38.98      5.52 o
  -2  22   1       33.73       22.36      3.64 o
  -1  22   1        0.49       13.85      3.45 o
   0  22   1     1841.57     1727.05     21.47 o
   1  22   1      356.55      363.51      7.64 o
   2  22   1      728.94      707.74     13.52 o
   3  22   1        1.75        5.50      3.26 o
   4  22   1       27.43       32.61      3.70 o
   5  22   1        4.98        9.96      3.09 o
   6  22   1        0.92        0.89      4.81 o
   7  22   1        0.06       -0.37      6.60 o
   8  22   1        4.32        0.85      8.43 o
  -8  23   1       58.42       61.04     12.55 o
  -7  23   1        0.65       -0.39      4.13 o
  -6  23   1        2.35       -3.21      3.73 o
  -5  23   1        1.08       -2.98      2.98 o
  -4  23   1      281.62      273.71      8.23 o
  -3  23   1      317.54      303.20      9.15 o
  -2  23   1      129.68      119.36      8.52 o
  -1  23   1      441.73      425.57      8.71 o
   0  23   1      267.18      341.98     12.07 o
   1  23   1      456.19      397.30      9.62 o
   2  23   1       39.40       34.73      4.98 o
   3  23   1        2.82       -0.88      3.19 o
   4  23   1       34.67       23.56      3.85 o
   5  23   1        0.02        5.73      4.66 o
   6  23   1        0.05       -6.32      6.32 o
   7  23   1       25.18       16.34      7.61 o
   8  23   1        4.87       -1.87      8.76 o
  -8  24   1        0.89       14.32      9.85 o
  -7  24   1        3.21       -0.82      4.18 o
  -6  24   1       35.64       45.14      5.20 o
  -5  24   1        3.80        1.88      3.59 o
  -4  24   1      514.63      508.08     11.29 o
  -3  24   1      867.19      831.31     16.12 o
  -2  24   1      162.00      154.88      6.75 o
  -1  24   1       90.32      117.39      5.42 o
   0  24   1      373.39      390.21     14.34 o
   1  24   1      541.63      504.87     11.30 o
   2  24   1       88.68       82.95      5.32 o
   3  24   1       97.50       85.40      6.25 o
   4  24   1      240.65      224.12      7.85 o
   5  24   1      104.53      106.01      5.66 o
   6  24   1        1.46        2.52      5.90 o
   7  24   1        0.70        4.87      7.16 o
   8  24   1       65.39       61.27     12.42 o
  -8  25   1        3.64       18.86     10.23 o
  -7  25   1        3.67        1.60      7.64 o
  -6  25   1        6.95       -0.82      3.89 o
  -5  25   1      111.50       99.51      6.56 o
  -4  25   1      224.99      214.32      7.63 o
  -3  25   1      665.50      643.65     13.91 o
  -2  25   1        3.72        2.11      3.70 o
  -1  25   1      527.04      506.94     13.91 o
   0  25   1      295.26      288.09     10.09 o
   1  25   1     1407.43     1306.15     24.31 o
   2  25   1        0.93       -3.38      4.00 o
   3  25   1       73.93       63.26      5.07 o
   4  25   1       19.52       16.51      3.88 o
   5  25   1      113.38      107.73      7.42 o
   6  25   1      215.31      254.73     13.32 o
   7  25   1       45.04       58.23      7.98 o
   8  25   1        8.91        9.61      9.46 o
  -8  26   1       16.07       26.51     23.49 o
  -7  26   1        0.67       -6.82      7.62 o
  -6  26   1        0.04       -3.79      3.79 o
  -5  26   1        0.49       -4.75      4.75 o
  -4  26   1        0.00       -0.11      5.77 o
  -3  26   1        0.30        6.07      4.14 o
  -2  26   1      226.35      201.16      9.26 o
  -1  26   1      602.09      615.96     19.66 o
   0  26   1      142.10      136.17     10.75 o
   1  26   1       84.28      114.92      9.08 o
   2  26   1        3.57        2.79      4.82 o
   3  26   1        2.85       -0.67      3.35 o
   4  26   1        0.86       -1.92      3.40 o
   5  26   1      116.65      138.49      6.54 o
   6  26   1        4.05       -2.49     10.39 o
   7  26   1       40.40       55.57      8.06 o
   8  26   1       13.31        8.07     21.64 o
  -7  27   1        0.33        2.96      9.59 o
  -6  27   1        4.36       -4.25      4.31 o
  -5  27   1        3.19        0.29      4.42 o
  -4  27   1       27.35       24.43      5.21 o
  -3  27   1       50.03       58.59      5.77 o
  -2  27   1        6.89        5.68      5.19 o
  -1  27   1        0.07       11.66      5.70 o
   0  27   1      989.95      877.35     26.06 o
   1  27   1     1421.02     1414.94     33.65 o
   2  27   1        7.98        9.60      5.25 o
   3  27   1        0.25       -0.83      3.81 o
   4  27   1       44.96       43.43      5.32 o
   5  27   1      112.16      101.06      5.97 o
   6  27   1        7.66       15.69      7.11 o
   7  27   1       19.80       11.37      8.45 o
  -7  28   1       25.83       40.92     11.70 o
  -6  28   1        1.37       -4.06      4.41 o
  -5  28   1        7.11       -0.26      4.62 o
  -4  28   1      117.46      120.17      7.76 o
  -3  28   1        3.59       -0.47      6.27 o
  -2  28   1      270.67      289.69     13.68 o
  -1  28   1      218.38      170.22     11.18 o
   0  28   1        5.19       22.48      6.59 o
   1  28   1      346.61      381.67     15.58 o
   2  28   1        7.67        8.83      5.47 o
   3  28   1        0.35        3.17      5.02 o
   4  28   1        0.18        4.71      4.29 o
   5  28   1        0.03        8.65      7.86 o
   6  28   1        4.44       -5.91      7.72 o
   7  28   1       14.30       19.48     11.12 o
  -7  29   1        8.34       23.89     11.38 o
  -6  29   1        9.31       21.19      7.98 o
  -5  29   1       24.93       33.39      6.80 o
  -4  29   1       36.24       35.86      7.08 o
  -3  29   1      149.23      163.83     11.12 o
  -2  29   1      250.98      234.95     30.09 o
  -1  29   1        7.94       19.47      6.73 o
   0  29   1      115.91      128.71     10.14 o
   1  29   1      219.84      254.82     15.82 o
   2  29   1       24.54       18.02      7.15 o
   3  29   1       29.32       27.80      6.42 o
   4  29   1      123.31      122.61      9.24 o
   5  29   1       76.24       72.67     10.38 o
   6  29   1        3.94       -8.14      8.75 o
   7  29   1        0.51        6.78     10.63 o
  -7  30   1        1.55        4.72     13.19 o
  -6  30   1       22.97        4.58      9.00 o
  -5  30   1       90.50       92.03     15.97 o
  -4  30   1        2.49       -3.80      7.95 o
  -3  30   1       42.61       72.06      8.78 o
  -2  30   1       28.34       24.68      6.58 o
  -1  30   1        0.02       11.45      6.11 o
   0  30   1       51.64       66.72      8.56 o
   1  30   1       64.01       62.83      8.13 o
   2  30   1      186.14      173.90     20.81 o
   3  30   1      160.79      170.08     11.03 o
   4  30   1        5.95       -4.14      7.15 o
   5  30   1       72.40       66.95     16.30 o
   6  30   1        0.51      -11.43     11.43 o
   7  30   1        5.66        7.32     15.75 o
  -6  31   1        1.57       10.05     10.07 o
  -5  31   1        3.89       -3.66     11.18 o
  -4  31   1       77.62       64.16      8.66 o
  -3  31   1       63.89       55.95      8.17 o
  -2  31   1        0.56        1.61      5.90 o
  -1  31   1        0.47        5.98      5.94 o
   0  31   1       76.84       93.20      9.54 o
   1  31   1       92.48       81.54      9.01 o
   2  31   1       72.15       76.01      8.76 o
   3  31   1        2.90       12.32      8.02 o
   4  31   1       74.42       88.62      8.63 o
   5  31   1       11.29       19.41     12.39 o
   6  31   1       31.83       61.93     17.80 o
  -6  32   1       10.76        9.22      9.83 o
  -5  32   1        7.35        4.46     11.86 o
  -4  32   1        1.28        1.21      6.00 o
  -3  32   1        3.89       -5.55      5.55 o
  -2  32   1        0.10       -1.50      6.00 o
  -1  32   1      128.33      114.35     10.48 o
   0  32   1       11.68       16.56      7.95 o
   1  32   1       52.98       56.25      8.60 o
   2  32   1       58.67       47.60     18.18 o
   3  32   1        9.20       18.51      8.07 o
   4  32   1      165.31      194.20     15.22 o
   5  32   1       66.80       70.56     17.90 o
   6  32   1       25.12       23.47     16.25 o
  -6  33   1        0.69       22.03     10.79 o
  -5  33   1        4.26       -3.81      9.28 o
  -4  33   1        1.48       -5.36      6.25 o
  -3  33   1       54.22       47.89     10.93 o
  -2  33   1        2.34        2.81      6.78 o
  -1  33   1       22.17       21.68      7.43 o
   0  33   1       10.83        5.12      6.73 o
   1  33   1      170.39      187.06     20.54 o
   2  33   1      180.91      202.35     13.09 o
   3  33   1       95.37       92.17      9.65 o
   4  33   1       33.97       59.93     15.70 o
   5  33   1        0.97      -12.34     12.34 o
   6  33   1       39.51       37.11     16.50 o
  -5  34   1        0.09        3.61      7.82 o
  -4  34   1      167.12      180.55     12.83 o
  -3  34   1        7.93        3.54      6.74 o
  -2  34   1        0.52       -5.20      6.23 o
  -1  34   1       83.74       77.25     23.54 o
   0  34   1      221.34      222.57     14.17 o
   1  34   1       26.68       21.37      8.30 o
   2  34   1        2.05        7.66      6.95 o
   3  34   1        0.23       -2.58      6.26 o
   4  34   1      164.73      186.38     12.69 o
   5  34   1       11.94        1.65     14.04 o
  -5  35   1        3.97       -2.91     13.39 o
  -4  35   1        7.05       12.21      7.47 o
  -3  35   1      113.06      155.67     12.83 o
  -2  35   1        9.45        4.04      7.21 o
  -1  35   1       54.98       54.62      9.55 o
   0  35   1       29.16       35.23      8.71 o
   1  35   1       38.90       52.76      9.30 o
   2  35   1       11.20        9.67      7.34 o
   3  35   1       45.72       64.52      9.34 o
   4  35   1        8.33       13.06      7.22 o
   5  35   1       13.34       12.64     14.94 o
  -4  36   1       29.76       34.30      8.90 o
  -3  36   1       10.82       27.55      8.54 o
  -2  36   1       84.70      101.24     11.24 o
  -1  36   1      109.66       97.41     10.96 o
   0  36   1       43.69       55.99      9.66 o
   1  36   1        4.79        4.86      7.45 o
   2  36   1        0.42       -6.51     13.51 o
   3  36   1        8.56        6.05      7.14 o
   4  36   1        0.77        7.16      9.00 o
  -4  37   1       31.23       19.99      8.24 o
  -3  37   1        2.31        5.53     10.78 o
  -2  37   1        6.29        1.56      8.37 o
  -1  37   1       53.10       66.14     10.00 o
   0  37   1       27.80       20.90      8.42 o
   1  37   1        9.31       10.44      8.13 o
   2  37   1      114.55       95.14     11.31 o
   3  37   1        3.56       -5.83      7.03 o
   4  37   1        0.19       -8.42     10.78 o
  -3  38   1        0.68        3.33      7.18 o
  -2  38   1        1.88        4.64      7.82 o
  -1  38   1        0.01       -5.90      7.37 o
   0  38   1       14.56        3.52     11.01 o
   1  38   1       20.39       30.38     17.25 o
   2  38   1       79.89       81.61     10.89 o
   3  38   1       23.25       23.15      8.50 o
  -2  39   1        0.00       -0.28      7.82 o
  -1  39   1      159.57      171.74     27.28 o
   0  39   1        0.35       -1.49     15.12 o
   1  39   1        2.55        1.55      7.79 o
   2  39   1        0.00        1.94      7.60 o
  -1  40   1        8.11        8.84      8.35 o
   0  40   1       23.77       19.10      9.55 o
   1  40   1        1.90        1.80      8.19 o
 -10   0   2        0.17       16.85     12.34 o
  -8   0   2      244.48      199.06     22.02 o
  -6   0   2      336.67      335.43     11.42 o
  -4   0   2      738.68      785.00     10.34 o
  -2   0   2     7665.46     7435.81     60.36 o
   0   0   2    12814.63    12542.59    143.44 o
   2   0   2     9235.40     8954.68     84.72 o
   4   0   2     2519.38     2891.39     28.21 o
   6   0   2      280.16      360.00      9.53 o
   8   0   2       12.45       19.99      7.36 o
  10   0   2       81.86      102.45     16.95 o
 -10   1   2        0.98       -5.49      8.42 o
  -9   1   2        2.20       -2.84      4.86 o
  -8   1   2        6.89        6.18      7.82 o
  -7   1   2       47.58       51.00      5.08 o
  -6   1   2        2.12        0.49      2.35 o
  -5   1   2     1081.72     1073.11     10.82 o
  -4   1   2      642.14      616.02      6.45 o
  -3   1   2     2190.19     2208.67     14.76 o
  -2   1   2      189.90      222.81      2.91 o
  -1   1   2     3925.58     4070.40     33.82 o
   0   1   2     1937.71     1930.44     14.83 o
   1   1   2      679.02      661.50      7.52 o
   2   1   2       42.07       75.21      1.83 o
   3   1   2      299.94      346.47      3.63 o
   4   1   2     2270.28     2540.99     17.42 o
   5   1   2     1211.17     1249.96     10.72 o
   6   1   2        0.71        1.62      2.29 o
   7   1   2       43.76       42.60      5.80 o
   8   1   2       90.00      102.45      7.37 o
   9   1   2       71.13       60.96      7.00 o
  10   1   2       16.19       30.06     13.21 o
 -10   2   2       22.26       15.13      9.54 o
  -9   2   2       34.01       35.77      6.41 o
  -8   2   2       12.49       12.42      4.46 o
  -7   2   2      299.55      288.54      9.09 o
  -6   2   2       31.75       38.69      3.40 o
  -5   2   2        1.49       -0.47      1.75 o
  -4   2   2      529.26      580.05      6.22 o
  -3   2   2      334.20      307.69      3.34 o
  -2   2   2      120.04      126.20      3.07 o
  -1   2   2     3891.93     3787.31     36.38 o
   0   2   2    19319.38    17824.99    128.01 o
   1   2   2     1285.56     1326.48     12.55 o
   2   2   2     1771.28     1812.79     13.00 o
   3   2   2       38.70       32.52      1.36 o
   4   2   2      103.94       97.30      2.78 o
   5   2   2        0.43        0.48      1.53 o
   6   2   2       74.53       79.57      4.14 o
   7   2   2       16.45       21.36      3.84 o
   8   2   2      221.67      192.08      9.07 o
   9   2   2       10.04        8.99      5.43 o
  10   2   2       65.87       62.36     10.67 o
 -10   3   2        0.27       -1.96      8.43 o
  -9   3   2      105.67       89.26      8.24 o
  -8   3   2        2.03        5.81      4.14 o
  -7   3   2        0.19        1.67      3.53 o
  -6   3   2       23.68       19.21      3.08 o
  -5   3   2        5.63        2.28      1.60 o
  -4   3   2       14.30       18.14      1.50 o
  -3   3   2       57.92       60.31      1.71 o
  -2   3   2    21373.88    20463.99    117.75 o
  -1   3   2    12172.82    11743.97    100.64 o
   0   3   2      196.55      175.69      2.50 o
   1   3   2     5255.12     5229.80     39.92 o
   2   3   2     1779.24     1690.92     12.16 o
   3   3   2       11.93       16.34      1.53 o
   4   3   2      407.30      522.03      6.34 o
   5   3   2      105.80      116.61      3.22 o
   6   3   2       68.11       83.17      4.17 o
   7   3   2        3.35       -1.71      3.24 o
   8   3   2       25.66       12.38      4.86 o
   9   3   2        0.11        5.01      4.98 o
  10   3   2        0.20       -6.24      7.89 o
 -10   4   2        3.52        4.07      7.87 o
  -9   4   2        1.38        2.11      4.54 o
  -8   4   2        1.69       -3.81      4.14 o
  -7   4   2        6.28        7.80      3.59 o
  -6   4   2        0.91       -0.28      2.45 o
  -5   4   2       34.13       36.29      2.33 o
  -4   4   2       95.38       87.82      2.46 o
  -3   4   2     1987.16     1910.22     13.59 o
  -2   4   2        0.54        2.56      0.77 o
  -1   4   2        9.69        2.98      0.75 o
   0   4   2      224.34      243.09      3.77 o
   1   4   2    11160.02    11111.26     88.42 o
   2   4   2     4201.23     4150.87     33.91 o
   3   4   2      145.46      116.93      2.33 o
   4   4   2      515.16      469.61      6.84 o
   5   4   2      377.01      391.52      5.83 o
   6   4   2       89.72      101.81      4.49 o
   7   4   2       13.93        5.66      3.48 o
   8   4   2        0.98        7.31      4.52 o
   9   4   2       33.39       38.61      6.32 o
  10   4   2        3.74       -2.49      7.32 o
 -10   5   2       34.68       27.46      9.69 o
  -9   5   2       26.39       29.95      5.90 o
  -8   5   2        1.03       -1.58      3.75 o
  -7   5   2        8.99        2.79      3.56 o
  -6   5   2      333.41      340.85      7.59 o
  -5   5   2       84.53       85.28      2.85 o
  -4   5   2       33.32       29.54      1.75 o
  -3   5   2      521.48      517.80      5.15 o
  -2   5   2     5484.31     5662.83     36.15 o
  -1   5   2     2044.68     2080.86     16.83 o
   0   5   2     6196.92     6039.41     57.39 o
   1   5   2    11673.80    11167.52     89.14 o
   2   5   2     1770.62     1765.64     14.68 o
   3   5   2      794.41      829.34      8.00 o
   4   5   2      301.81      377.54      5.95 o
   5   5   2      159.91      125.26      4.44 o
   6   5   2       85.44       68.35      4.09 o
   7   5   2      330.71      329.11      8.99 o
   8   5   2        8.80        4.87      4.54 o
   9   5   2        1.11        2.66      4.83 o
  10   5   2        2.55       -2.82      7.65 o
 -10   6   2        9.78        2.53      8.82 o
  -9   6   2        9.27        5.00      4.47 o
  -8   6   2       76.08       77.20      6.05 o
  -7   6   2       16.10       12.88      3.86 o
  -6   6   2      126.48      146.24      7.13 o
  -5   6   2        0.06        0.41      1.53 o
  -4   6   2        7.67        5.49      1.38 o
  -3   6   2      168.15      188.54      2.94 o
  -2   6   2     4778.21     4816.55     32.25 o
  -1   6   2       81.66       67.79      2.26 o
   0   6   2     2515.79     2643.94     26.25 o
   1   6   2      171.90      180.03      2.65 o
   2   6   2     8027.55     8155.48     61.09 o
   3   6   2     1911.72     2029.17     16.39 o
   4   6   2      243.88      280.81      5.04 o
   5   6   2       30.32       25.40      2.76 o
   6   6   2       33.74       34.66      3.08 o
   7   6   2       54.07       48.46      5.45 o
   8   6   2        1.18        7.87      4.65 o
   9   6   2       20.05       17.71      5.78 o
  10   6   2       24.94       26.24     15.62 o
 -10   7   2       12.03       -1.06      8.01 o
  -9   7   2        0.63        0.72      4.36 o
  -8   7   2        2.98        0.10      3.79 o
  -7   7   2        0.37       -2.55      3.19 o
  -6   7   2      369.96      374.60      8.06 o
  -5   7   2      412.03      464.01      6.16 o
  -4   7   2      102.27      118.47      3.61 o
  -3   7   2     2577.03     2616.94     18.50 o
  -2   7   2       56.45       93.98      2.73 o
  -1   7   2     4821.05     4925.02     43.14 o
   0   7   2      341.88      385.99      5.51 o
   1   7   2      120.91      143.18      2.34 o
   2   7   2     3262.67     3249.82     28.91 o
   3   7   2     1156.05     1422.68     14.26 o
   4   7   2     1484.24     1533.99     14.59 o
   5   7   2        7.98        4.53      1.74 o
   6   7   2       71.85       61.60      3.60 o
   7   7   2      134.50      130.06      6.09 o
   8   7   2        0.39        1.40      4.47 o
   9   7   2       24.49       34.76      6.20 o
  10   7   2        0.92       -4.92      8.58 o
 -10   8   2        4.85       13.20      8.65 o
  -9   8   2        0.10       -1.04      4.63 o
  -8   8   2       93.27       93.43      8.53 o
  -7   8   2        9.67        5.36      3.65 o
  -6   8   2     1118.45     1115.02     15.06 o
  -5   8   2     1326.84     1393.00     13.30 o
  -4   8   2      339.82      378.93      5.00 o
  -3   8   2      541.97      481.11      5.08 o
  -2   8   2       76.96      102.15      2.21 o
  -1   8   2     2900.43     2962.36     26.87 o
   0   8   2      129.52      131.35      2.93 o
   1   8   2     4920.02     4786.05     41.96 o
   2   8   2       14.57       13.46      1.60 o
   3   8   2      324.04      293.63      3.99 o
   4   8   2     3583.03     3646.74     30.07 o
   5   8   2       45.14       52.54      2.95 o
   6   8   2      137.84      152.22      6.89 o
   7   8   2       45.22       34.22      4.28 o
   8   8   2       15.43        7.82      4.55 o
   9   8   2       14.96        8.15      5.28 o
  10   8   2       35.83       42.58      9.72 o
 -10   9   2       29.32       23.11     25.05 o
  -9   9   2        4.04        7.80      5.46 o
  -8   9   2        6.68        3.13      4.15 o
  -7   9   2       14.93        4.34      3.65 o
  -6   9   2       17.53       16.36      3.25 o
  -5   9   2       66.78       97.14      3.72 o
  -4   9   2       77.35       73.02      2.44 o
  -3   9   2       33.71       28.35      1.52 o
  -2   9   2      609.30      566.81      6.66 o
  -1   9   2     1797.11     1823.92     17.82 o
   0   9   2     1891.46     1990.78     22.63 o
   1   9   2     3606.03     3729.01     33.29 o
   2   9   2      282.48      448.13      8.91 o
   3   9   2       27.53       26.27      2.43 o
   4   9   2      153.04      174.27      3.88 o
   5   9   2       12.15       16.72      2.09 o
   6   9   2      265.65      234.41      7.93 o
   7   9   2       10.61       17.94      3.82 o
   8   9   2       30.10       25.66      5.29 o
   9   9   2       26.53       14.06      6.10 o
  10   9   2        4.24       12.68      7.62 o
 -10  10   2        1.75       -1.76      7.95 o
  -9  10   2       37.72       41.48      6.99 o
  -8  10   2       30.70       32.95      5.20 o
  -7  10   2       28.55       22.48      4.27 o
  -6  10   2       40.51       37.68      4.07 o
  -5  10   2     1200.45     1233.13     13.60 o
  -4  10   2        1.22        3.26      1.32 o
  -3  10   2      294.78      241.51      3.76 o
  -2  10   2     4491.80     4654.18     37.43 o
  -1  10   2      987.07      983.77     10.81 o
   0  10   2       84.17       71.59      2.30 o
   1  10   2      188.25      193.42      3.95 o
   2  10   2       33.46       28.68      3.43 o
   3  10   2     1320.89     1401.22     17.75 o
   4  10   2       11.64        4.62      1.85 o
   5  10   2      130.38      110.14      3.72 o
   6  10   2       92.90       91.91      4.34 o
   7  10   2      206.31      185.90      7.18 o
   8  10   2       80.21       84.13      5.98 o
   9  10   2        0.21       -5.55      5.96 o
  10  10   2       16.57       14.95      7.91 o
 -10  11   2        0.12        4.27      8.09 o
  -9  11   2        1.23       -4.69      5.94 o
  -8  11   2      106.91      129.66      7.82 o
  -7  11   2       32.52       30.42      4.55 o
  -6  11   2       75.57       87.17      4.66 o
  -5  11   2       14.75       18.03      2.84 o
  -4  11   2      804.02      795.30      8.74 o
  -3  11   2       82.10      114.27      2.77 o
  -2  11   2        1.32       10.40      1.62 o
  -1  11   2     5858.13     5919.14     52.56 o
   0  11   2      923.38      987.06      9.63 o
   1  11   2        7.36        3.40      1.30 o
   2  11   2     4101.79     4361.44     39.35 o
   3  11   2       65.84       51.72      3.01 o
   4  11   2      165.30      180.12      3.48 o
   5  11   2      191.98      179.55      6.12 o
   6  11   2      269.02      225.44      6.15 o
   7  11   2       22.15       15.10      3.79 o
   8  11   2       60.65       76.76      5.72 o
   9  11   2        7.13       -6.03      9.70 o
  10  11   2        7.03       22.68     10.08 o
 -10  12   2        2.97       -2.21      7.58 o
  -9  12   2       38.49       54.57      9.69 o
  -8  12   2        1.00        0.99      4.11 o
  -7  12   2       63.52       73.41      5.42 o
  -6  12   2      948.80      939.10     13.71 o
  -5  12   2      191.15      216.47      5.32 o
  -4  12   2       91.39       99.92      2.98 o
  -3  12   2       14.60       13.65      1.41 o
  -2  12   2      141.72      121.85      2.86 o
  -1  12   2       44.36       30.98      3.75 o
   0  12   2      943.41     1032.37     12.71 o
   1  12   2       15.96       16.63      1.34 o
   2  12   2      181.48      176.92      7.92 o
   3  12   2      914.64      998.79     16.00 o
   4  12   2       95.56       81.33      3.86 o
   5  12   2      145.07      165.07      4.20 o
   6  12   2        5.29        1.72      2.74 o
   7  12   2        0.36       -3.32      3.32 o
   8  12   2       28.82       36.06      4.83 o
   9  12   2       19.93        7.67      6.66 o
  10  12   2       81.62      100.79     12.49 o
  -9  13   2        4.92        0.68      6.80 o
  -8  13   2        7.63       10.16      5.19 o
  -7  13   2       27.63       18.21      4.00 o
  -6  13   2      556.43      549.18     10.02 o
  -5  13   2      192.71      174.46      5.68 o
  -4  13   2     1103.21     1122.93     12.01 o
  -3  13   2      194.23      173.90      3.76 o
  -2  13   2     6825.24     7099.10     54.78 o
  -1  13   2     2838.12     3106.42     29.77 o
   0  13   2      934.08      963.62      9.95 o
   1  13   2     2165.40     2316.60     22.11 o
   2  13   2     2295.03     2299.05     20.40 o
   3  13   2     1059.04     1081.02     14.02 o
   4  13   2       49.83       61.33      3.55 o
   5  13   2        0.03        0.87      1.72 o
   6  13   2       10.08        3.98      2.84 o
   7  13   2      332.63      314.75      8.84 o
   8  13   2        0.22       -3.62      5.36 o
   9  13   2       10.31        6.68      7.03 o
  -9  14   2        1.67       -2.40      6.09 o
  -8  14   2       51.18       57.54      6.64 o
  -7  14   2        4.90       10.68      3.69 o
  -6  14   2      118.14      103.84      5.48 o
  -5  14   2      386.38      383.76      7.03 o
  -4  14   2      239.43      252.36      5.07 o
  -3  14   2      307.13      254.27      4.69 o
  -2  14   2      485.88      495.92      9.83 o
  -1  14   2     1017.70     1090.77     12.29 o
   0  14   2     3941.99     3993.26     33.48 o
   1  14   2     1948.13     1909.25     17.16 o
   2  14   2     1119.73     1284.82     12.50 o
   3  14   2      746.21      705.41     10.23 o
   4  14   2      864.34      901.53     13.01 o
   5  14   2      245.70      222.81      4.88 o
   6  14   2       60.56       60.17      4.65 o
   7  14   2      131.29      119.08      6.08 o
   8  14   2       99.58      122.64      7.54 o
   9  14   2       38.54       56.59      8.60 o
  -9  15   2       10.77        9.38      7.26 o
  -8  15   2        0.14        4.23      4.91 o
  -7  15   2       22.67       23.73      4.81 o
  -6  15   2       74.36       62.38      4.22 o
  -5  15   2        2.96       -1.46      2.51 o
  -4  15   2       14.85       16.88      2.20 o
  -3  15   2       11.04       24.17      1.95 o
  -2  15   2      107.50       96.35      3.59 o
  -1  15   2      636.30      548.88      9.44 o
   0  15   2       31.81       29.96      2.27 o
   1  15   2      853.61      872.49     10.97 o
   2  15   2     1281.60     1293.63     14.97 o
   3  15   2     1594.71     1532.88     22.14 o
   4  15   2      339.19      335.26      7.31 o
   5  15   2      536.12      539.01     12.17 o
   6  15   2       70.18       57.24      4.20 o
   7  15   2      192.70      199.42      8.21 o
   8  15   2        0.26        5.68      4.51 o
   9  15   2        2.42        7.67     12.79 o
  -9  16   2       33.47       48.19      8.06 o
  -8  16   2        0.16        2.27      4.80 o
  -7  16   2       95.98      103.75      6.62 o
  -6  16   2       51.04       57.69      4.19 o
  -5  16   2       30.10       22.86      3.07 o
  -4  16   2      959.28      941.77     12.36 o
  -3  16   2      130.65      126.04      3.45 o
  -2  16   2      105.30      118.74      3.11 o
  -1  16   2       40.12       54.66      2.20 o
   0  16   2       16.62       37.15      1.97 o
   1  16   2     1940.61     2141.67     22.90 o
   2  16   2       26.81       40.88      3.72 o
   3  16   2      220.41      230.04      5.41 o
   4  16   2      845.65      837.54     16.38 o
   5  16   2       17.70       21.42      4.15 o
   6  16   2       70.91       54.14      3.95 o
   7  16   2      291.07      277.27      9.10 o
   8  16   2        4.19        1.89      4.17 o
   9  16   2       31.71       12.14     13.64 o
  -9  17   2        1.72       10.71      6.72 o
  -8  17   2       59.19       61.02      7.06 o
  -7  17   2      136.85      123.50      7.15 o
  -6  17   2        6.06        5.30      3.43 o
  -5  17   2      438.67      434.39      9.17 o
  -4  17   2      114.44      134.19      4.48 o
  -3  17   2      442.30      453.53      7.32 o
  -2  17   2      332.67      351.44      5.45 o
  -1  17   2      166.26      192.17      3.84 o
   0  17   2      195.87      142.66      3.19 o
   1  17   2      447.15      512.26      7.74 o
   2  17   2      120.15      117.94      3.74 o
   3  17   2      173.95      186.01      4.32 o
   4  17   2       42.42       45.87      4.79 o
   5  17   2       80.57       80.22      6.45 o
   6  17   2       45.04       42.60      5.97 o
   7  17   2        0.13        2.11      3.54 o
   8  17   2       44.04       55.14      8.73 o
   9  17   2        7.44        8.02     12.79 o
  -9  18   2        0.44       -0.26      6.48 o
  -8  18   2        2.27       10.11      5.28 o
  -7  18   2        8.90        4.79      4.89 o
  -6  18   2       10.84       19.60      3.92 o
  -5  18   2     1005.53      993.30     13.68 o
  -4  18   2      200.65      225.66      5.62 o
  -3  18   2      342.71      349.37      6.30 o
  -2  18   2       58.38       57.09      2.39 o
  -1  18   2     1948.91     1948.08     21.72 o
   0  18   2      383.98      308.11      4.83 o
   1  18   2      657.93      685.45      9.54 o
   2  18   2       10.95       12.30      2.19 o
   3  18   2       14.84       21.03      2.25 o
   4  18   2      177.80      198.93     13.61 o
   5  18   2        5.77        5.66      4.27 o
   6  18   2      191.00      178.96     12.58 o
   7  18   2       67.11       63.58      8.51 o
   8  18   2       19.21       19.51     10.40 o
   9  18   2       65.87       81.89     18.40 o
  -9  19   2       17.56        5.57      8.63 o
  -8  19   2        5.00        8.40      6.98 o
  -7  19   2        7.98        0.05      4.13 o
  -6  19   2        6.76        5.62      3.47 o
  -5  19   2        0.76        6.80      3.46 o
  -4  19   2       78.81       79.33      3.78 o
  -3  19   2        0.01        1.01      1.79 o
  -2  19   2       96.77      101.16      2.52 o
  -1  19   2      667.92      604.31      8.07 o
   0  19   2      136.39      136.09      4.04 o
   1  19   2      214.24      197.35      6.44 o
   2  19   2      773.53      798.71     12.48 o
   3  19   2      156.44      135.65      4.11 o
   4  19   2      489.98      446.40     11.95 o
   5  19   2      569.46      596.16     19.79 o
   6  19   2        9.49       15.33      6.22 o
   7  19   2       59.32       53.54      8.46 o
   8  19   2       27.86       33.20      9.87 o
   9  19   2       72.74       62.08     18.76 o
  -9  20   2        3.25       -4.90      9.05 o
  -8  20   2       14.57       19.44      6.53 o
  -7  20   2        4.26        5.14      4.27 o
  -6  20   2        3.77        2.98      3.74 o
  -5  20   2        3.66        2.57      3.22 o
  -4  20   2      403.24      409.11      9.68 o
  -3  20   2      485.45      461.67      8.14 o
  -2  20   2      789.22      751.46     13.11 o
  -1  20   2       28.84       35.80      2.35 o
   0  20   2      141.42      128.06      5.44 o
   1  20   2      185.51      196.01      5.44 o
   2  20   2      481.27      501.36     14.62 o
   3  20   2       68.12       73.83      3.44 o
   4  20   2     1005.56      964.44     23.49 o
   5  20   2      295.65      313.09     12.68 o
   6  20   2       15.47       16.06      6.08 o
   7  20   2       19.97       21.35      7.01 o
   8  20   2        0.80        2.39      8.51 o
   9  20   2       94.21       91.67     19.51 o
  -8  21   2       44.96       47.58      7.76 o
  -7  21   2       93.14      108.36      7.04 o
  -6  21   2       12.79       11.22      5.23 o
  -5  21   2        0.11        1.34      3.19 o
  -4  21   2       13.55       24.42      3.92 o
  -3  21   2      368.89      335.82      7.85 o
  -2  21   2      309.85      300.17      7.82 o
  -1  21   2      702.93      681.48      8.89 o
   0  21   2       27.96       22.67      2.23 o
   1  21   2     2073.05     1959.68     32.88 o
   2  21   2       71.76       76.23      4.08 o
   3  21   2      294.15      261.22      6.30 o
   4  21   2       63.99       60.65      5.32 o
   5  21   2       48.09       59.85      7.47 o
   6  21   2      164.33      174.02     14.44 o
   7  21   2      135.26      127.47     14.55 o
   8  21   2       19.95       25.12      9.63 o
  -8  22   2        0.52        1.48      8.53 o
  -7  22   2       13.70       18.64      5.02 o
  -6  22   2      207.81      212.91      8.57 o
  -5  22   2      181.51      214.49      7.29 o
  -4  22   2      138.73      126.35      6.02 o
  -3  22   2      459.23      455.10     14.72 o
  -2  22   2     1497.61     1459.84     20.49 o
  -1  22   2       22.15       22.72      3.24 o
   0  22   2      808.73      770.56     10.31 o
   1  22   2       26.59       28.73      6.32 o
   2  22   2      144.18      150.02      6.50 o
   3  22   2       18.18       15.44      3.12 o
   4  22   2        2.75       -2.20      2.53 o
   5  22   2       16.08       15.51      5.75 o
   6  22   2        0.98        6.17      6.69 o
   7  22   2        0.07       -1.03      6.12 o
   8  22   2       22.60       13.69     12.24 o
  -8  23   2       25.18       25.78      7.00 o
  -7  23   2       39.32       14.44      5.00 o
  -6  23   2        0.23       -3.06      4.49 o
  -5  23   2       27.98       27.43      4.58 o
  -4  23   2      714.58      687.40     13.34 o
  -3  23   2      228.90      203.83      7.06 o
  -2  23   2     1099.25      997.18     15.85 o
  -1  23   2      101.43       97.32      5.43 o
   0  23   2       16.45       20.39      2.71 o
   1  23   2       16.91       22.57      3.67 o
   2  23   2       45.96       59.80      6.20 o
   3  23   2      129.45      119.89      5.26 o
   4  23   2      112.29       92.27      4.76 o
   5  23   2       61.87       57.46      7.40 o
   6  23   2       23.24       25.21     12.67 o
   7  23   2       82.79       62.70      9.16 o
   8  23   2       15.51        5.60      9.37 o
  -8  24   2        3.14       -4.87      9.35 o
  -7  24   2       36.07       37.76      6.87 o
  -6  24   2       41.09       29.58      5.12 o
  -5  24   2       71.25       66.29      6.93 o
  -4  24   2       59.94       44.07      5.20 o
  -3  24   2      157.49      154.97      7.69 o
  -2  24   2      629.92      611.33     13.09 o
  -1  24   2       66.72       53.31      4.35 o
   0  24   2      392.21      358.37     11.81 o
   1  24   2       11.83       16.09      3.38 o
   2  24   2      115.86       98.07      6.69 o
   3  24   2      125.91      122.85      6.48 o
   4  24   2        1.67        0.12      3.60 o
   5  24   2      136.80      150.78     10.15 o
   6  24   2        1.70        4.80      6.06 o
   7  24   2       18.60        8.96      7.11 o
   8  24   2       43.92       72.91     13.36 o
  -8  25   2        0.60       -1.73      9.78 o
  -7  25   2       19.00       22.88      5.64 o
  -6  25   2        0.74        0.08      4.32 o
  -5  25   2       76.43       85.50      9.54 o
  -4  25   2        4.08        4.01      4.04 o
  -3  25   2        2.89       -0.49      4.00 o
  -2  25   2       85.89       99.54      5.78 o
  -1  25   2       49.97       57.30      5.91 o
   0  25   2      437.46      423.36     14.10 o
   1  25   2      115.24      113.00      6.70 o
   2  25   2      148.49      154.04     18.19 o
   3  25   2      984.52      967.47     17.91 o
   4  25   2      102.24      103.26      6.09 o
   5  25   2       38.23       40.57      7.30 o
   6  25   2       29.35       19.72     13.19 o
   7  25   2       29.86       34.31      8.09 o
   8  25   2       30.44       33.03     11.40 o
  -7  26   2        5.24        8.47      4.81 o
  -6  26   2       95.71       96.22      8.18 o
  -5  26   2       44.74       55.19      6.07 o
  -4  26   2        1.43       -1.48      4.19 o
  -3  26   2        3.89        3.53      4.24 o
  -2  26   2      106.97       94.76      5.76 o
  -1  26   2      452.55      425.38     13.27 o
   0  26   2       16.42       22.78      4.77 o
   1  26   2      392.94      384.50     11.75 o
   2  26   2       15.80       17.36      5.36 o
   3  26   2        0.31       10.03      4.14 o
   4  26   2      766.29      764.20     15.33 o
   5  26   2        2.81        8.94      5.97 o
   6  26   2       34.26       42.05      7.95 o
   7  26   2       41.59       57.58     11.15 o
  -7  27   2        2.22        1.46      6.00 o
  -6  27   2       59.05       74.54     11.20 o
  -5  27   2        3.22        3.95      4.48 o
  -4  27   2      158.84      165.96      8.91 o
  -3  27   2       35.30       47.52      5.80 o
  -2  27   2        4.72        3.70      6.97 o
  -1  27   2      614.46      544.02     15.34 o
   0  27   2      265.00      268.81     10.57 o
   1  27   2       17.08       29.99      6.49 o
   2  27   2      149.96      159.20     10.15 o
   3  27   2        2.66       -2.06      4.66 o
   4  27   2        1.47       14.84      4.41 o
   5  27   2       13.87        8.45      7.29 o
   6  27   2        1.84        1.53      6.39 o
   7  27   2        9.17       18.08     10.07 o
  -7  28   2       57.85       68.57     13.12 o
  -6  28   2       37.32       38.05      6.12 o
  -5  28   2       35.09       43.77      5.86 o
  -4  28   2      102.67       95.68     11.96 o
  -3  28   2       12.92        4.50      5.81 o
  -2  28   2       46.20       51.95      8.73 o
  -1  28   2      396.78      399.43     13.28 o
   0  28   2       54.51       70.98     12.41 o
   1  28   2      162.65      160.29     10.80 o
   2  28   2      251.34      238.09     12.13 o
   3  28   2        1.21       -5.82      5.82 o
   4  28   2        1.50        9.93      4.76 o
   5  28   2       45.85       43.38     10.43 o
   6  28   2        3.00        0.53      6.56 o
   7  28   2       34.66       48.17     12.43 o
  -7  29   2        0.42       19.41     11.23 o
  -6  29   2        0.57       -5.44      5.44 o
  -5  29   2        0.01       -0.76      5.01 o
  -4  29   2       33.99       31.68      7.26 o
  -3  29   2       37.11       23.38      6.81 o
  -2  29   2      298.22      265.77     13.75 o
  -1  29   2       58.67       57.40      6.51 o
   0  29   2      738.73      650.34     21.22 o
   1  29   2        2.05        4.22      5.42 o
   2  29   2        3.82       -0.98      6.27 o
   3  29   2        0.06       -8.22      8.22 o
   4  29   2       20.95       15.82      5.44 o
   5  29   2      164.47      183.09     22.32 o
   6  29   2       33.80       46.34     11.13 o
   7  29   2       70.15       84.25     19.86 o
  -6  30   2       27.79       25.04      6.77 o
  -5  30   2       18.79       10.83      5.73 o
  -4  30   2       54.04       55.57     12.79 o
  -3  30   2       36.80       22.18      7.07 o
  -2  30   2        1.14       -0.56      5.56 o
  -1  30   2        3.26       -3.81      5.38 o
   0  30   2      318.99      345.11     15.69 o
   1  30   2       39.38       28.55      9.50 o
   2  30   2       68.92       52.40      7.96 o
   3  30   2        6.41       -5.54      5.54 o
   4  30   2      104.21      115.87     11.58 o
   5  30   2       48.68       84.10     18.35 o
   6  30   2       10.97        8.48     14.19 o
  -6  31   2        2.23       -5.60      5.60 o
  -5  31   2        8.92       18.23      6.27 o
  -4  31   2       53.69       36.71      8.12 o
  -3  31   2        3.88       -5.64      5.64 o
  -2  31   2      226.70      219.90     15.62 o
  -1  31   2       83.71       97.83      9.82 o
   0  31   2      145.54      147.24     11.23 o
   1  31   2       51.51       62.01      8.42 o
   2  31   2       54.72       51.63      7.99 o
   3  31   2        1.90       -3.66      5.33 o
   4  31   2      152.26      131.81      9.78 o
   5  31   2      142.14      139.31     21.46 o
   6  31   2       29.61       26.73     15.30 o
  -6  32   2        1.83       13.06     10.62 o
  -5  32   2        2.80       -1.40      5.51 o
  -4  32   2       13.38        9.06     12.39 o
  -3  32   2       33.28       14.62      6.94 o
  -2  32   2       90.34       71.23      9.19 o
  -1  32   2        5.68       -5.43      5.83 o
   0  32   2      189.30      218.88     13.29 o
   1  32   2       88.48       74.10      9.20 o
   2  32   2        1.42        0.03      6.11 o
   3  32   2        7.90        2.27      8.22 o
   4  32   2       36.52       39.05     12.04 o
   5  32   2        7.64       13.94     14.14 o
   6  32   2        0.02       -9.83     11.78 o
  -5  33   2        6.99       -2.29      6.79 o
  -4  33   2       15.76       10.41      7.14 o
  -3  33   2       89.77       79.09      9.97 o
  -2  33   2      145.69      135.61     14.57 o
  -1  33   2        8.43       11.86      7.16 o
   0  33   2       27.31       38.60      8.53 o
   1  33   2       71.73       74.97      9.56 o
   2  33   2      340.77      297.20     34.83 o
   3  33   2       46.91       59.70     20.39 o
   4  33   2       22.93       14.44      6.66 o
   5  33   2       13.93       20.06     15.04 o
  -5  34   2      136.78      167.28     11.43 o
  -4  34   2        4.55        3.76     11.03 o
  -3  34   2        1.11        2.64      8.90 o
  -2  34   2      109.92      104.04     24.35 o
  -1  34   2       66.29       80.43     10.15 o
   0  34   2       50.33       45.96      8.83 o
   1  34   2        1.13        4.84      7.37 o
   2  34   2       56.99       53.80     12.96 o
   3  34   2       60.17       58.77      8.84 o
   4  34   2       10.31       12.79     14.14 o
   5  34   2       23.06       25.43     16.25 o
  -5  35   2       17.81       21.36      7.47 o
  -4  35   2       11.32       15.27      7.84 o
  -3  35   2       73.27       64.84     12.64 o
  -2  35   2       46.61       60.53     15.67 o
  -1  35   2       18.52       20.56     10.81 o
   0  35   2       39.59       43.71      9.00 o
   1  35   2        9.18        2.18      7.02 o
   2  35   2       43.17       42.46      8.67 o
   3  35   2        0.81       10.76     11.56 o
   4  35   2        7.95       22.07     14.19 o
   5  35   2       13.02        0.55     13.29 o
  -4  36   2        2.76       -6.46      6.46 o
  -3  36   2       41.33       50.07      9.86 o
  -2  36   2       95.73       89.80     11.94 o
  -1  36   2       19.86       13.41      7.96 o
   0  36   2       33.57       48.33      9.50 o
   1  36   2       32.99       26.07      8.37 o
   2  36   2      162.38      184.37     13.59 o
   3  36   2       23.79       14.45      7.59 o
   4  36   2       73.12       35.25     16.15 o
  -4  37   2       15.62       24.20     12.51 o
  -3  37   2       76.57       87.58     35.48 o
  -2  37   2        0.64       -1.32     16.42 o
  -1  37   2        0.01       -2.46      7.37 o
   0  37   2       39.46       46.75      9.68 o
   1  37   2      123.62      137.84     49.22 o
   2  37   2        0.23       11.15      8.13 o
   3  37   2       52.67       64.26      9.79 o
   4  37   2        1.32       -6.92     12.39 o
  -3  38   2      129.84      156.55     26.13 o
  -2  38   2        2.51       -6.37      7.88 o
  -1  38   2        1.38       -7.54      7.54 o
   0  38   2       87.88      124.53     12.60 o
   1  38   2      184.16      206.10     19.83 o
   2  38   2       20.02       24.74      8.61 o
   3  38   2       24.98       25.06      8.61 o
  -2  39   2      111.78      112.83     12.82 o
  -1  39   2        0.05       -3.45     13.29 o
   0  39   2        0.01       -2.19     10.43 o
   1  39   2        8.12       24.63      9.31 o
   2  39   2       41.94       32.45      8.78 o
   0  40   2       15.72        1.08      8.88 o
  -9   0   3       33.69       32.97      8.95 o
  -7   0   3      355.67      362.86     28.08 o
  -5   0   3      822.16      808.62     13.47 o
  -3   0   3      124.39      125.75      5.08 o
  -1   0   3      202.04      195.42      7.23 o
   1   0   3      289.15      266.28      5.98 o
   3   0   3      226.13      220.23      4.29 o
   5   0   3      799.24      925.45     13.04 o
   7   0   3       67.96       61.51      8.14 o
   9   0   3       79.38       96.23     13.94 o
 -10   1   3        0.64       -8.07      8.07 o
  -9   1   3       47.08       52.06      6.99 o
  -8   1   3       57.20       51.49      8.03 o
  -7   1   3      844.95      871.79     16.11 o
  -6   1   3      285.01      271.20      7.33 o
  -5   1   3      188.27      198.84      4.73 o
  -4   1   3      408.62      373.62      4.95 o
  -3   1   3      163.10      147.11      2.79 o
  -2   1   3     1391.20     1302.73     11.43 o
  -1   1   3    10703.58    10380.41     97.18 o
   0   1   3      133.59      153.10      2.77 o
   1   1   3    11408.70    11204.15    105.03 o
   2   1   3     2976.88     3257.27     25.87 o
   3   1   3     3807.53     4075.84     29.24 o
   4   1   3      130.08      135.50      2.75 o
   5   1   3       66.81       61.30      2.38 o
   6   1   3        0.80       -0.44      2.40 o
   7   1   3       80.70       97.26      6.37 o
   8   1   3       52.32       66.91      6.59 o
   9   1   3        2.80        8.37      5.09 o
  10   1   3        4.13        4.18      8.19 o
 -10   2   3        0.62       -5.39      8.05 o
  -9   2   3        0.13       -1.21      4.94 o
  -8   2   3       50.75       44.34      5.30 o
  -7   2   3        4.20        6.46      3.86 o
  -6   2   3      103.16      105.11      5.89 o
  -5   2   3       69.28       75.74      3.09 o
  -4   2   3       16.30       17.66      1.65 o
  -3   2   3      328.09      296.59      4.07 o
  -2   2   3       13.34       11.53      1.38 o
  -1   2   3      821.94      875.61     11.30 o
   0   2   3      482.01      472.62     10.82 o
   1   2   3      412.69      445.73      5.96 o
   2   2   3     3777.25     3624.26     30.27 o
   3   2   3       26.77       44.56      1.92 o
   4   2   3       21.03        7.70      1.48 o
   5   2   3        8.37        8.34      1.73 o
   6   2   3      299.70      242.58      6.30 o
   7   2   3        7.61        3.15      3.85 o
   8   2   3      124.43      116.14      7.56 o
   9   2   3       27.26       30.22      5.88 o
  10   2   3        0.08        4.43      7.88 o
 -10   3   3        0.56       -1.29      8.16 o
  -9   3   3        0.07        2.03      4.99 o
  -8   3   3        3.60        0.29      3.98 o
  -7   3   3       62.01       67.99      5.40 o
  -6   3   3        0.33       -2.42      2.70 o
  -5   3   3        1.02        3.50      1.66 o
  -4   3   3       69.11       78.66      2.52 o
  -3   3   3     1936.30     1730.11     14.31 o
  -2   3   3     3718.03     3873.92     31.13 o
  -1   3   3     1603.60     1755.01     20.27 o
   0   3   3      408.10      432.15      5.39 o
   1   3   3     4249.99     4316.34     41.05 o
   2   3   3     1174.50     1142.62     12.63 o
   3   3   3        5.47        5.61      1.36 o
   4   3   3      518.34      472.83      6.06 o
   5   3   3      155.57      127.41      3.55 o
   6   3   3      369.95      376.31      7.78 o
   7   3   3       13.54        8.93      4.07 o
   8   3   3        0.84       -3.73      4.36 o
   9   3   3        8.16       12.89      5.54 o
  10   3   3       47.34       44.42      9.63 o
 -10   4   3       36.68       38.69     10.66 o
  -9   4   3       20.29       16.33      5.11 o
  -8   4   3       43.29       42.36      5.36 o
  -7   4   3       20.88       14.18      4.04 o
  -6   4   3        6.14        2.28      2.64 o
  -5   4   3      211.30      228.78      4.62 o
  -4   4   3     4790.74     4803.78     32.75 o
  -3   4   3     1022.44     1057.55      9.73 o
  -2   4   3        2.68        3.98      1.80 o
  -1   4   3    10165.38     9682.37     90.15 o
   0   4   3    14191.86    13484.58    125.27 o
   1   4   3     3750.17     3759.41     36.01 o
   2   4   3      368.02      367.75      4.43 o
   3   4   3      190.62      200.12      3.48 o
   4   4   3     3740.28     3910.10     42.96 o
   5   4   3      956.11      984.80     11.26 o
   6   4   3      960.68      931.19     13.07 o
   7   4   3        0.65        1.95      3.68 o
   8   4   3       88.56       91.24      7.00 o
   9   4   3        0.08       -1.43      4.87 o
  10   4   3        8.27       14.63      8.30 o
 -10   5   3        0.82        1.49      8.40 o
  -9   5   3        3.79        5.97      5.59 o
  -8   5   3        5.73        4.85      4.22 o
  -7   5   3        0.04       -3.34      3.34 o
  -6   5   3       37.03       27.07      3.37 o
  -5   5   3      133.72      142.04      3.81 o
  -4   5   3       39.19       59.80      2.44 o
  -3   5   3      900.33      850.56      7.95 o
  -2   5   3    11487.96    11726.21     80.36 o
  -1   5   3      926.07      899.44     10.47 o
   0   5   3     3753.55     3790.55     36.84 o
   1   5   3      191.52      187.41      3.23 o
   2   5   3      983.67     1021.86      9.34 o
   3   5   3       97.76      106.67      2.71 o
   4   5   3      118.92      123.22      4.67 o
   5   5   3       31.33       25.79      2.32 o
   6   5   3      317.71      360.11      7.66 o
   7   5   3       59.41       56.38      5.47 o
   8   5   3       23.94       13.65      4.94 o
   9   5   3        5.23       -6.27      6.27 o
  10   5   3       55.06       69.83     12.54 o
 -10   6   3        1.85       -5.31      7.66 o
  -9   6   3        1.05       -1.22      4.60 o
  -8   6   3       17.48       14.69      4.62 o
  -7   6   3      367.12      371.96     10.20 o
  -6   6   3      374.87      388.79      8.32 o
  -5   6   3       52.57       56.49      2.77 o
  -4   6   3        0.01       -1.25      1.25 o
  -3   6   3      707.57      650.98      7.22 o
  -2   6   3     2196.38     2335.71     17.88 o
  -1   6   3     1006.43      924.09     10.74 o
   0   6   3       98.36       87.66      2.86 o
   1   6   3     1164.82     1286.77     11.67 o
   2   6   3      134.16      126.07      2.75 o
   3   6   3      137.41      118.53      2.93 o
   4   6   3        0.83        3.81      1.88 o
   5   6   3      298.76      321.88      5.46 o
   6   6   3      376.82      344.74      7.50 o
   7   6   3      123.56      114.00      5.79 o
   8   6   3       44.09       53.20      7.37 o
   9   6   3       30.73       37.82      6.38 o
  10   6   3        2.41       13.87      8.74 o
 -10   7   3       10.57       14.12      8.88 o
  -9   7   3        3.43        3.70      4.66 o
  -8   7   3        0.65       -3.38      3.80 o
  -7   7   3        8.64       18.27      4.24 o
  -6   7   3       15.82       17.05      3.23 o
  -5   7   3      466.26      443.50      6.52 o
  -4   7   3      535.02      533.57      6.12 o
  -3   7   3      324.64      343.59      4.52 o
  -2   7   3        9.88        6.04      1.20 o
  -1   7   3     6235.07     6307.01     66.22 o
   0   7   3     1246.92     1396.75     15.17 o
   1   7   3      844.85      789.81     13.28 o
   2   7   3       52.48       74.74      2.43 o
   3   7   3      182.31      201.11      3.68 o
   4   7   3       98.50       97.88      3.18 o
   5   7   3      136.17      120.79      3.57 o
   6   7   3      106.73      108.61      6.18 o
   7   7   3       11.53       18.99      4.06 o
   8   7   3       73.16       75.21      9.30 o
   9   7   3       29.05       28.03      6.83 o
  10   7   3        9.57        5.35      8.34 o
 -10   8   3       56.01       56.41     11.05 o
  -9   8   3       64.23       80.02      9.29 o
  -8   8   3       19.26       26.22      5.10 o
  -7   8   3        1.95       -1.72      3.49 o
  -6   8   3       24.94       24.19      3.44 o
  -5   8   3      430.97      410.77      7.54 o
  -4   8   3       21.93       36.45      2.55 o
  -3   8   3        0.06        5.50      1.49 o
  -2   8   3     1177.24     1318.12     11.12 o
  -1   8   3       46.76       31.22      1.93 o
   0   8   3      193.72      155.64      3.78 o
   1   8   3       27.52       25.41      1.34 o
   2   8   3     1544.92     1605.26     15.67 o
   3   8   3     2310.25     2382.77     25.95 o
   4   8   3      857.93      896.13     10.52 o
   5   8   3      205.17      256.95      5.22 o
   6   8   3      146.23      116.69      4.51 o
   7   8   3      296.23      258.74      9.14 o
   8   8   3       27.04       29.36      5.45 o
   9   8   3        0.49       -3.19      5.32 o
  10   8   3        5.32        1.47      9.55 o
 -10   9   3        5.22       -5.03      7.02 o
  -9   9   3        5.20        4.10      5.55 o
  -8   9   3        6.81        3.21      4.32 o
  -7   9   3       52.71       60.32      5.32 o
  -6   9   3      118.82      100.43      4.95 o
  -5   9   3        9.93       15.98      2.36 o
  -4   9   3      873.46      896.45      8.99 o
  -3   9   3     3506.32     3531.40     26.44 o
  -2   9   3     6367.74     6792.38     50.35 o
  -1   9   3     1267.84     1291.21     13.25 o
   0   9   3       29.75       25.07      2.25 o
   1   9   3     2162.38     2077.49     19.50 o
   2   9   3     4316.93     4336.92     38.55 o
   3   9   3      818.28      852.52      9.19 o
   4   9   3       46.63       61.52      2.70 o
   5   9   3      126.30      110.46      3.62 o
   6   9   3       16.58       13.69      2.95 o
   7   9   3       60.97       53.77      4.73 o
   8   9   3        5.64       -4.10      4.10 o
   9   9   3        9.02       11.28      6.24 o
  10   9   3        2.72       -1.35      9.73 o
 -10  10   3        0.19        1.98      6.66 o
  -9  10   3       45.58       52.67      7.12 o
  -8  10   3       11.84        4.87      4.31 o
  -7  10   3      129.82      128.05      6.72 o
  -6  10   3      349.98      346.21      8.05 o
  -5  10   3      216.55      213.18      5.50 o
  -4  10   3      215.70      210.86      4.17 o
  -3  10   3      421.35      419.26      5.82 o
  -2  10   3     1695.20     1758.99     15.96 o
  -1  10   3       85.63      108.38      5.05 o
   0  10   3       53.95       49.77      2.48 o
   1  10   3      822.81      881.01      9.50 o
   2  10   3      610.21      587.98      7.55 o
   3  10   3      598.90      691.37     10.18 o
   4  10   3      171.74      154.62      3.76 o
   5  10   3      264.41      236.42      5.41 o
   6  10   3       20.61       16.32      3.09 o
   7  10   3       20.42       11.59      3.70 o
   8  10   3        0.80       -4.04      4.04 o
   9  10   3        6.90       19.17     12.36 o
  10  10   3       47.86       56.55     15.57 o
 -10  11   3       16.27        9.62      8.70 o
  -9  11   3        0.67       -2.66      5.98 o
  -8  11   3        7.16        1.17      4.27 o
  -7  11   3        9.31        5.92      4.04 o
  -6  11   3       38.83       37.97      4.64 o
  -5  11   3       46.83       40.37      3.10 o
  -4  11   3       30.87       23.85      1.96 o
  -3  11   3      103.42       81.31      2.65 o
  -2  11   3       70.51       84.56      2.93 o
  -1  11   3     2575.16     2644.15     26.69 o
   0  11   3     2580.77     2704.35     30.60 o
   1  11   3     4435.52     4787.45     42.35 o
   2  11   3      868.29      906.87     10.60 o
   3  11   3       94.49      109.14      5.36 o
   4  11   3       12.53       15.25      1.62 o
   5  11   3      153.69      161.50      4.61 o
   6  11   3       61.83       69.30      4.68 o
   7  11   3       17.35        7.45      5.52 o
   8  11   3       10.62        8.78      4.49 o
   9  11   3       10.33       10.06      6.60 o
  10  11   3       29.18       29.39     10.98 o
  -9  12   3        1.87       -2.80      6.09 o
  -8  12   3      121.31      115.63      7.23 o
  -7  12   3        4.73       -3.51      3.51 o
  -6  12   3       18.14       13.22      3.30 o
  -5  12   3      575.75      519.28      9.23 o
  -4  12   3      134.27      146.26      3.53 o
  -3  12   3      688.78      697.89      7.95 o
  -2  12   3      285.16      268.89      4.54 o
  -1  12   3      212.27      265.39      4.87 o
   0  12   3      307.42      340.05      6.49 o
   1  12   3     4045.49     4486.95     39.98 o
   2  12   3     2277.55     2389.43     24.26 o
   3  12   3      579.38      599.97      9.98 o
   4  12   3       39.41       37.00      4.14 o
   5  12   3      363.19      402.91      7.27 o
   6  12   3        3.15        9.20      3.36 o
   7  12   3       42.37       44.18      5.04 o
   8  12   3        0.12       -4.96      4.96 o
   9  12   3        3.18       12.85      6.78 o
  -9  13   3        3.62       -1.77      9.48 o
  -8  13   3        0.08       -0.62      4.87 o
  -7  13   3       84.16       86.38      5.55 o
  -6  13   3      203.79      231.25      6.81 o
  -5  13   3      111.59      110.12      4.65 o
  -4  13   3        5.10        7.64      1.90 o
  -3  13   3      495.39      483.88      8.47 o
  -2  13   3     2046.97     1943.47     17.64 o
  -1  13   3      299.37      279.99      5.18 o
   0  13   3       82.87       72.41      2.71 o
   1  13   3     2339.79     2580.93     24.22 o
   2  13   3     1755.75     1774.72     18.79 o
   3  13   3      136.67      132.18      5.30 o
   4  13   3       74.42       75.36      5.60 o
   5  13   3       15.97       13.90      1.93 o
   6  13   3       14.10       11.90      3.26 o
   7  13   3       57.76       70.44      9.29 o
   8  13   3        6.13        0.30      4.73 o
   9  13   3       63.50       55.56      9.18 o
  -9  14   3        0.01       -5.44      5.93 o
  -8  14   3        3.23       -5.27      5.27 o
  -7  14   3        4.03        4.21      3.70 o
  -6  14   3        0.41        3.75      2.97 o
  -5  14   3      930.35      970.86     13.54 o
  -4  14   3      174.11      157.48      4.60 o
  -3  14   3      828.20      851.51     11.73 o
  -2  14   3      154.63      141.27      3.68 o
  -1  14   3     7562.02     7539.21     72.35 o
   0  14   3     1449.74     1493.24     14.24 o
   1  14   3      204.91      172.54      6.84 o
   2  14   3      163.19      170.11      3.78 o
   3  14   3      833.80      838.65     12.64 o
   4  14   3       31.08       24.08      3.14 o
   5  14   3      279.76      274.22      8.64 o
   6  14   3       49.08       54.41      4.05 o
   7  14   3       35.80       48.16      5.00 o
   8  14   3        8.87       10.01      5.10 o
   9  14   3        4.48       27.43     12.79 o
  -9  15   3        0.09       -5.27      6.52 o
  -8  15   3        7.52        6.83      5.35 o
  -7  15   3       77.79       78.80      6.89 o
  -6  15   3       19.95       21.88      3.51 o
  -5  15   3      364.57      370.22      7.92 o
  -4  15   3      122.17      107.87      4.05 o
  -3  15   3      654.31      644.56      7.76 o
  -2  15   3      193.80      192.95      4.26 o
  -1  15   3       95.19      147.36      4.40 o
   0  15   3       10.67        9.94      1.46 o
   1  15   3      443.23      367.32      9.85 o
   2  15   3      781.92      702.35      8.58 o
   3  15   3      306.12      350.70      7.37 o
   4  15   3        0.69       -2.41      3.58 o
   5  15   3      320.84      276.81      8.90 o
   6  15   3      287.86      274.88     16.17 o
   7  15   3       23.99       24.64      4.17 o
   8  15   3       11.08       -0.28      4.58 o
   9  15   3       69.57       72.46     17.15 o
  -9  16   3        5.27        0.49      7.82 o
  -8  16   3        2.95        0.71      5.11 o
  -7  16   3        0.54        6.94      4.39 o
  -6  16   3       87.60       80.24      4.72 o
  -5  16   3      708.84      711.48     11.28 o
  -4  16   3      296.24      264.53      5.93 o
  -3  16   3      122.91      108.71      3.21 o
  -2  16   3       54.35       59.73      3.74 o
  -1  16   3      823.01      821.57     11.29 o
   0  16   3      318.31      333.34      4.99 o
   1  16   3      318.51      313.45      5.36 o
   2  16   3       10.62       11.76      1.52 o
   3  16   3      373.04      377.06      6.29 o
   4  16   3      187.18      171.74      7.48 o
   5  16   3      240.05      251.15      8.61 o
   6  16   3       26.70       41.25      6.74 o
   7  16   3        1.20       -5.57      6.17 o
   8  16   3       25.69       33.02      7.70 o
   9  16   3       87.65       91.92     18.91 o
  -9  17   3        3.56       -0.97      8.06 o
  -8  17   3       25.69       14.84      5.72 o
  -7  17   3       54.46       61.60      6.05 o
  -6  17   3       70.21       67.13      5.10 o
  -5  17   3       18.30       17.47      3.23 o
  -4  17   3       91.18       75.81      4.10 o
  -3  17   3      525.62      525.98      8.40 o
  -2  17   3       21.85       22.04      2.09 o
  -1  17   3       14.90       12.28      2.93 o
   0  17   3      104.67      124.46      3.12 o
   1  17   3      260.83      275.21      5.67 o
   2  17   3       33.14       36.20      1.92 o
   3  17   3      142.03      157.94      3.76 o
   4  17   3      335.53      303.01      9.58 o
   5  17   3       59.85       48.91      5.51 o
   6  17   3        4.30        2.86      5.30 o
   7  17   3       22.50       27.97      7.16 o
   8  17   3        3.68       -1.04      6.56 o
   9  17   3       11.78       18.76     14.69 o
  -9  18   3        5.22       -4.52      6.94 o
  -8  18   3        2.11        1.84      5.55 o
  -7  18   3       20.83       18.86      4.92 o
  -6  18   3       10.05       10.52      4.12 o
  -5  18   3      220.58      243.21      6.72 o
  -4  18   3      721.20      718.64     10.25 o
  -3  18   3      520.26      485.55      7.56 o
  -2  18   3      264.95      272.56      5.33 o
  -1  18   3      162.04      137.92      3.83 o
   0  18   3      168.53      176.31      3.66 o
   1  18   3      164.94      176.50      4.44 o
   2  18   3        6.51        2.92      1.92 o
   3  18   3      226.20      231.96      8.44 o
   4  18   3        4.50        6.81      3.95 o
   5  18   3      167.91      134.14      9.07 o
   6  18   3       35.94       44.32      7.11 o
   7  18   3      151.71      181.97     11.52 o
   8  18   3        0.44       -1.08      8.55 o
   9  18   3        2.20       12.94     13.19 o
  -9  19   3        0.15       11.29      7.18 o
  -8  19   3        7.21       -2.95     12.01 o
  -7  19   3        0.76       -3.70      4.25 o
  -6  19   3        5.78        5.65      3.65 o
  -5  19   3      420.37      391.55      9.52 o
  -4  19   3      144.61      175.43      5.16 o
  -3  19   3      512.77      495.03      8.17 o
  -2  19   3      488.75      482.25      7.91 o
  -1  19   3      387.49      373.60      6.34 o
   0  19   3      490.14      471.11      6.53 o
   1  19   3       23.11       23.30      3.04 o
   2  19   3      875.55      816.47     11.57 o
   3  19   3       64.21       85.33      3.73 o
   4  19   3       78.46       89.06      6.32 o
   5  19   3       37.28       33.68      8.93 o
   6  19   3        3.02        1.18      6.14 o
   7  19   3      160.40      178.07     11.59 o
   8  19   3        5.98       -0.62     16.45 o
   9  19   3        0.17        2.36     14.04 o
  -9  20   3        6.42       13.13     13.01 o
  -8  20   3       11.46       10.37      6.63 o
  -7  20   3        3.88        1.56      4.52 o
  -6  20   3       23.39       25.91      4.93 o
  -5  20   3      114.49      146.45      6.31 o
  -4  20   3     1357.82     1286.81     17.62 o
  -3  20   3      295.91      266.39      6.26 o
  -2  20   3       10.05       14.95      2.75 o
  -1  20   3     1670.88     1590.47     17.11 o
   0  20   3      474.43      488.39      7.82 o
   1  20   3       31.03       22.30      3.47 o
   2  20   3      127.93      141.31      4.78 o
   3  20   3      735.91      719.93     13.45 o
   4  20   3     1588.31     1463.38     24.79 o
   5  20   3        4.95        8.65      7.54 o
   6  20   3       35.10       43.75      7.72 o
   7  20   3       22.19       18.13      7.25 o
   8  20   3      102.61      105.16     13.32 o
  -8  21   3       44.80       49.25      8.35 o
  -7  21   3        7.82        3.73      4.73 o
  -6  21   3      223.67      226.34      8.79 o
  -5  21   3       15.21       15.28      4.51 o
  -4  21   3      623.97      571.97     10.53 o
  -3  21   3        4.94        0.81      2.81 o
  -2  21   3     2850.90     2693.75     29.77 o
  -1  21   3      842.21      817.45     10.65 o
   0  21   3     2428.44     2427.91     25.84 o
   1  21   3      236.84      240.16     11.24 o
   2  21   3     1463.91     1391.75     19.51 o
   3  21   3      258.28      239.59      7.51 o
   4  21   3      150.01      180.40      8.26 o
   5  21   3        0.26       -4.85      4.85 o
   6  21   3      139.07      142.31     13.70 o
   7  21   3        0.37       -1.89      6.49 o
   8  21   3       82.32      103.79     29.36 o
  -8  22   3        2.72        2.90     10.91 o
  -7  22   3        0.06       -0.11      4.58 o
  -6  22   3        6.96       10.26      4.57 o
  -5  22   3      138.62      156.44      7.34 o
  -4  22   3      153.86      151.65      6.42 o
  -3  22   3      442.81      396.66      9.59 o
  -2  22   3       40.18       38.82      4.17 o
  -1  22   3     1682.60     1625.04     25.64 o
   0  22   3      211.41      218.04      5.36 o
   1  22   3       12.20        2.40      3.16 o
   2  22   3       71.10       73.50      4.35 o
   3  22   3       48.28       52.63      4.26 o
   4  22   3      173.21      158.32      9.36 o
   5  22   3      125.31      113.47      9.10 o
   6  22   3        9.46        4.60      6.03 o
   7  22   3       14.92       22.10      6.97 o
   8  22   3        1.20       -1.31      8.54 o
  -8  23   3       33.93       27.95      7.55 o
  -7  23   3       20.69       13.30      5.26 o
  -6  23   3        0.03       -4.07      4.07 o
  -5  23   3      143.69      156.06      7.49 o
  -4  23   3      601.98      571.44     12.68 o
  -3  23   3       84.98       87.47      5.44 o
  -2  23   3       23.17       19.22      3.40 o
  -1  23   3     1590.42     1526.78     23.23 o
   0  23   3      506.70      485.04     13.29 o
   1  23   3      414.32      433.37     12.52 o
   2  23   3       28.22       24.74      3.86 o
   3  23   3      148.43      144.69      6.36 o
   4  23   3      217.72      225.26     13.95 o
   5  23   3       11.72        0.01      5.12 o
   6  23   3       54.91       59.79      8.22 o
   7  23   3       13.00        7.94      6.99 o
   8  23   3        5.09       -8.34      8.34 o
  -8  24   3       33.19       22.53      7.75 o
  -7  24   3        1.28       -4.68      4.68 o
  -6  24   3      104.23       87.73      6.90 o
  -5  24   3       19.99        9.83      4.37 o
  -4  24   3       15.60       19.86      4.63 o
  -3  24   3        3.02        7.09      3.89 o
  -2  24   3        0.65       -3.20      3.34 o
  -1  24   3     1005.32     1051.61     17.90 o
   0  24   3        8.51        2.21      3.73 o
   1  24   3      168.25      138.38      7.67 o
   2  24   3       12.22       18.64      7.16 o
   3  24   3      556.54      479.68     13.16 o
   4  24   3        3.21       -1.17      5.93 o
   5  24   3        0.57        8.24      7.10 o
   6  24   3       70.99       59.00      8.46 o
   7  24   3        9.03        3.63      6.95 o
   8  24   3       26.54       49.94     15.25 o
  -8  25   3       27.05       15.70      8.42 o
  -7  25   3       20.27       19.96      5.55 o
  -6  25   3        4.54        4.75      4.61 o
  -5  25   3       50.86       44.77      5.41 o
  -4  25   3       17.97       13.03      4.43 o
  -3  25   3      200.82      198.71      8.27 o
  -2  25   3      213.13      216.75      8.48 o
  -1  25   3        3.14       17.03      4.76 o
   0  25   3      129.23       90.54      6.99 o
   1  25   3      169.26      163.59      7.99 o
   2  25   3     1118.10     1041.19     22.07 o
   3  25   3        0.42        0.32      3.90 o
   4  25   3        3.81        1.38      3.19 o
   5  25   3       26.59       30.52      9.20 o
   6  25   3        0.85        3.34      6.18 o
   7  25   3       20.82       30.65      9.86 o
   8  25   3        0.00        2.31      9.53 o
  -7  26   3       20.63        9.70      6.69 o
  -6  26   3       15.12       17.88      5.37 o
  -5  26   3        8.42       11.09      6.59 o
  -4  26   3      271.98      276.77     10.11 o
  -3  26   3       49.29       51.21      5.40 o
  -2  26   3       59.42       52.29      6.22 o
  -1  26   3      179.57      172.35      9.10 o
   0  26   3       77.70       78.38      6.55 o
   1  26   3       29.47       22.23      4.64 o
   2  26   3      282.38      301.03     13.03 o
   3  26   3       88.38       94.22      6.69 o
   4  26   3      157.02      154.29      7.28 o
   5  26   3      146.53      157.27     20.44 o
   6  26   3        0.16       16.69      8.39 o
   7  26   3        0.18       -2.86      9.01 o
  -7  27   3      143.47      166.63     20.75 o
  -6  27   3       10.20        5.10      5.25 o
  -5  27   3        0.00       -3.30      4.52 o
  -4  27   3        2.88        1.76      4.20 o
  -3  27   3      118.26      122.60     12.35 o
  -2  27   3        8.04        9.36      4.80 o
  -1  27   3      155.34      153.74     10.79 o
   0  27   3       37.65       33.59     10.91 o
   1  27   3        0.59        2.14      3.95 o
   2  27   3        6.25        5.61      5.30 o
   3  27   3       27.10       31.25      5.89 o
   4  27   3       22.98       26.57      4.94 o
   5  27   3        9.86        8.57     14.92 o
   6  27   3        6.39       15.82      8.77 o
   7  27   3       56.07       91.78     38.97 o
  -7  28   3        0.80        3.76      6.67 o
  -6  28   3        1.31       10.49      5.63 o
  -5  28   3        0.01       -3.32      4.67 o
  -4  28   3        3.36        5.68      6.24 o
  -3  28   3        4.00        5.79      5.87 o
  -2  28   3       68.72       61.25      6.97 o
  -1  28   3      139.98      163.03      9.30 o
   0  28   3       47.04       38.64      5.74 o
   1  28   3        4.12       -2.53      8.95 o
   2  28   3        0.20       -4.69      4.69 o
   3  28   3      249.22      270.15     12.25 o
   4  28   3       82.12       82.89     11.51 o
   5  28   3       12.43        1.82      7.99 o
   6  28   3        4.67        7.95      8.51 o
   7  28   3       11.42        0.27      9.46 o
  -7  29   3       20.43       15.04      7.32 o
  -6  29   3        9.70        6.82      9.29 o
  -5  29   3       22.10       12.25      6.31 o
  -4  29   3      111.42      135.14     10.39 o
  -3  29   3      152.22      147.98     11.06 o
  -2  29   3        0.69       14.61      5.13 o
  -1  29   3        2.27        7.57      4.85 o
   0  29   3        1.75        2.69      6.02 o
   1  29   3      110.58       99.13      9.88 o
   2  29   3       49.28       55.51      7.49 o
   3  29   3      396.64      419.81     15.74 o
   4  29   3        1.71       -6.27      9.48 o
   5  29   3        0.25        7.37     12.34 o
   6  29   3       16.84       15.90     13.54 o
   7  29   3        0.13       -0.65     15.04 o
  -6  30   3       16.88        4.77      6.59 o
  -5  30   3       53.41       72.94      9.76 o
  -4  30   3        3.99        6.37      5.68 o
  -3  30   3        0.31        6.31      6.97 o
  -2  30   3        3.21        6.22      5.46 o
  -1  30   3      604.65      557.38     20.40 o
   0  30   3       69.65       73.98      8.98 o
   1  30   3        0.34       -0.01      5.73 o
   2  30   3       32.86       30.33      6.95 o
   3  30   3       94.31      107.09     11.31 o
   4  30   3       19.36       15.65      5.20 o
   5  30   3      112.45       89.31     19.11 o
   6  30   3       12.15       24.07     14.34 o
  -6  31   3        5.73        6.68      7.67 o
  -5  31   3       16.33       23.68      6.73 o
  -4  31   3       12.19       13.44      5.94 o
  -3  31   3       22.15       11.06      6.96 o
  -2  31   3      269.53      239.48     13.98 o
  -1  31   3       29.18       51.14      8.71 o
   0  31   3        9.54        9.02      6.68 o
   1  31   3      159.69      122.57     10.66 o
   2  31   3       99.51       82.92     12.89 o
   3  31   3        6.88       10.54      5.75 o
   4  31   3      115.70      103.15     18.55 o
   5  31   3       16.29       11.73     13.64 o
   6  31   3       42.32       54.51     17.95 o
  -6  32   3        0.57       -0.92      6.31 o
  -5  32   3       20.57       24.22      7.20 o
  -4  32   3      136.22      140.88     10.41 o
  -3  32   3        5.11       16.55     12.29 o
  -2  32   3      106.55      108.64     11.01 o
  -1  32   3      122.11      148.03     17.55 o
   0  32   3      216.79      190.51     13.08 o
   1  32   3       59.81       56.73      9.38 o
   2  32   3       14.88       24.77      7.27 o
   3  32   3      186.96      213.68     12.63 o
   4  32   3        5.20       -3.31     10.43 o
   5  32   3       21.73       26.23     15.85 o
   6  32   3       30.04       42.38     17.95 o
  -5  33   3        0.72       -6.29      6.29 o
  -4  33   3       42.97       36.71      7.67 o
  -3  33   3       19.93       20.85      8.05 o
  -2  33   3        0.46       11.10      7.02 o
  -1  33   3       22.46       38.06      8.40 o
   0  33   3       16.11       13.11     13.62 o
   1  33   3      139.04      133.61     13.74 o
   2  33   3      373.42      346.04     19.63 o
   3  33   3        2.66       -1.76      5.86 o
   4  33   3       31.19       66.90     16.30 o
   5  33   3        1.57       12.79     14.74 o
  -5  34   3        5.94       10.12      7.35 o
  -4  34   3        1.88       -3.57      6.21 o
  -3  34   3       51.47       37.98      8.95 o
  -2  34   3       58.36       55.30     10.73 o
  -1  34   3        0.37       -3.88      6.41 o
   0  34   3      100.42       74.14     13.82 o
   1  34   3        5.17       12.25      6.93 o
   2  34   3       18.01       28.75      7.82 o
   3  34   3       29.74       19.70     25.68 o
   4  34   3      194.48      173.91     23.27 o
   5  34   3       15.85       35.35     15.40 o
  -4  35   3       62.78       71.07     11.68 o
  -3  35   3        2.28       12.30      8.06 o
  -2  35   3        5.33        1.51      7.26 o
  -1  35   3        0.91       -7.59     13.79 o
   0  35   3       19.96       16.35      8.10 o
   1  35   3        5.30       16.77      7.43 o
   2  35   3       14.37       24.54      7.84 o
   3  35   3        0.00        6.33      6.88 o
   4  35   3       28.95       43.38     16.30 o
  -4  36   3        1.92       -6.05      6.05 o
  -3  36   3        3.70        9.57     11.76 o
  -2  36   3       24.51       28.26      8.88 o
  -1  36   3       44.95       47.39     15.82 o
   0  36   3        0.01       -1.59      6.99 o
   1  36   3        3.15        7.42      8.60 o
   2  36   3        4.50        9.64      7.72 o
   3  36   3        5.12       -7.06     10.76 o
   4  36   3        1.36        6.02     14.14 o
  -3  37   3        0.06       -0.76      7.58 o
  -2  37   3       50.90       57.63     10.60 o
  -1  37   3       25.11       22.15      9.20 o
   0  37   3       79.52       91.52     14.14 o
   1  37   3       19.77       21.73     11.63 o
   2  37   3      120.24      146.52     12.74 o
   3  37   3       18.18       28.43      8.38 o
  -3  38   3        1.52       -7.06      7.06 o
  -2  38   3        4.47        7.08      8.59 o
  -1  38   3      184.86      217.29     15.73 o
   0  38   3       76.18       91.06     11.84 o
   1  38   3       18.71       28.41      8.94 o
   2  38   3        0.42        4.67     23.39 o
   3  38   3       60.66       67.29      9.81 o
  -2  39   3        4.74       -3.91      7.96 o
  -1  39   3       40.45       49.53     10.48 o
   0  39   3       32.43       52.67     10.36 o
   1  39   3       60.31       63.38     29.91 o
   2  39   3        0.03        3.66     10.03 o
 -10   0   4       13.43       44.58     15.65 o
  -8   0   4       40.43       37.48      8.39 o
  -6   0   4      296.32      287.05      9.07 o
  -4   0   4      233.60      181.55      5.12 o
  -2   0   4      499.61      463.76      8.90 o
   0   0   4      356.26      433.34     11.15 o
   2   0   4     1623.45     1744.47     26.61 o
   4   0   4      749.73      698.77     10.39 o
   6   0   4        0.17       -1.02      4.28 o
   8   0   4      290.12      293.84     15.44 o
  10   0   4        5.78      -10.23     10.23 o
 -10   1   4       11.44        1.10      8.94 o
  -9   1   4        1.97        3.53      5.33 o
  -8   1   4      104.88      112.99      7.98 o
  -7   1   4      221.82      220.47      8.36 o
  -6   1   4        1.04        2.51      2.93 o
  -5   1   4      595.72      629.56      7.95 o
  -4   1   4      709.73      690.06      7.35 o
  -3   1   4      184.89      185.33      3.25 o
  -2   1   4      417.75      456.32      7.27 o
  -1   1   4     1182.61     1198.41     15.19 o
   0   1   4     1166.78     1135.14     16.00 o
   1   1   4      172.70      201.98      4.72 o
   2   1   4      220.50      303.55      5.20 o
   3   1   4      415.55      461.90      7.07 o
   4   1   4      229.56      236.86      4.26 o
   5   1   4       31.45       38.65      2.19 o
   6   1   4      237.43      240.39      8.64 o
   7   1   4        7.57       11.31      4.22 o
   8   1   4      121.24      106.95      7.42 o
   9   1   4        5.62        2.72      4.92 o
  10   1   4        0.75       -6.81      7.07 o
 -10   2   4        1.12        8.30     10.88 o
  -9   2   4        1.96       -0.86      5.33 o
  -8   2   4        0.01        5.49      4.68 o
  -7   2   4       12.23       14.16      4.33 o
  -6   2   4        8.13        3.48      2.93 o
  -5   2   4      631.96      631.79      8.41 o
  -4   2   4     1232.47     1241.10     11.92 o
  -3   2   4      379.85      368.27      5.26 o
  -2   2   4      128.56      177.74      4.26 o
  -1   2   4     7199.66     7076.35     67.64 o
   0   2   4     3154.38     3147.13     31.40 o
   1   2   4      573.53      618.02      8.88 o
   2   2   4     1641.94     1617.95     16.32 o
   3   2   4     1876.49     1914.14     19.37 o
   4   2   4        9.88       17.75      1.96 o
   5   2   4      423.37      408.86      6.80 o
   6   2   4      491.63      507.57     10.41 o
   7   2   4       60.19       72.68      6.01 o
   8   2   4        0.08       -0.46      4.48 o
   9   2   4        0.26        2.62      4.80 o
  10   2   4        4.77        1.35      7.92 o
 -10   3   4        7.28       18.91      9.40 o
  -9   3   4       31.23       31.38      6.41 o
  -8   3   4       22.55       29.97      5.19 o
  -7   3   4      256.14      245.04      8.79 o
  -6   3   4      402.61      406.29      9.08 o
  -5   3   4     1057.34     1063.16     11.86 o
  -4   3   4     2791.55     2714.54     21.91 o
  -3   3   4      213.75      252.18      4.56 o
  -2   3   4      922.78      991.26     13.49 o
  -1   3   4      105.52      103.79      4.45 o
   0   3   4    13007.69    12853.54    119.91 o
   1   3   4      198.96      238.42      4.80 o
   2   3   4     4281.86     4376.50     46.81 o
   3   3   4      951.81     1080.66     13.27 o
   4   3   4      350.78      323.68      6.08 o
   5   3   4      135.48      136.04      5.08 o
   6   3   4        0.00       -0.02      2.57 o
   7   3   4      242.85      219.40      8.84 o
   8   3   4        0.83        4.35      4.73 o
   9   3   4        6.70       -1.54      5.20 o
  10   3   4       13.90        0.14      7.89 o
 -10   4   4        0.64       -7.93      7.93 o
  -9   4   4        2.58       -4.83      4.83 o
  -8   4   4       67.23       73.15      6.34 o
  -7   4   4      134.93      153.60      7.31 o
  -6   4   4       54.11       46.53      4.14 o
  -5   4   4      524.61      567.36      8.05 o
  -4   4   4        1.20        3.23      1.73 o
  -3   4   4     2736.93     2806.13     22.89 o
  -2   4   4       86.52       78.50      3.04 o
  -1   4   4     6401.82     6423.32     67.61 o
   0   4   4      618.47      549.55      6.96 o
   1   4   4     4850.42     4793.22     42.50 o
   2   4   4      381.41      393.57      7.79 o
   3   4   4       97.05       98.44      3.50 o
   4   4   4     2167.12     2196.80     22.43 o
   5   4   4       76.35       85.14      3.76 o
   6   4   4       12.19       11.38      2.90 o
   7   4   4       63.45       51.13      5.47 o
   8   4   4       39.78       50.28      6.17 o
   9   4   4       12.82        6.34      6.91 o
  10   4   4        8.70        3.24      8.39 o
 -10   5   4       34.35       43.31     10.69 o
  -9   5   4        2.67       -4.29      4.29 o
  -8   5   4        4.51        6.17      4.35 o
  -7   5   4       76.29       83.62      6.24 o
  -6   5   4        8.81       10.32      3.27 o
  -5   5   4      259.94      243.98      5.26 o
  -4   5   4       20.61       31.01      2.24 o
  -3   5   4     2535.54     2561.30     21.20 o
  -2   5   4     5477.08     5529.78     49.19 o
  -1   5   4     4011.49     4419.93     43.00 o
   0   5   4     1350.93     1434.02     14.62 o
   1   5   4        2.25        3.36      1.07 o
   2   5   4      489.52      483.84      7.59 o
   3   5   4      157.97      160.76      3.77 o
   4   5   4       36.91       31.15      2.45 o
   5   5   4     1313.42     1356.95     14.25 o
   6   5   4        0.03        2.55      2.66 o
   7   5   4        3.67        8.69      4.14 o
   8   5   4        8.29        4.58      4.75 o
   9   5   4       33.25       35.42     11.38 o
  10   5   4       15.72       21.59     27.31 o
 -10   6   4        8.24        9.10      8.84 o
  -9   6   4       32.02       27.74      6.49 o
  -8   6   4       18.55       21.83      4.93 o
  -7   6   4        5.46        3.76      3.73 o
  -6   6   4       22.50       27.84      3.75 o
  -5   6   4      757.19      768.75      9.70 o
  -4   6   4     1716.21     1787.80     16.50 o
  -3   6   4      173.37      176.93      3.79 o
  -2   6   4     2042.31     2339.46     24.82 o
  -1   6   4     4142.75     4299.84     42.00 o
   0   6   4       77.25       73.01      3.09 o
   1   6   4      444.81      439.54      6.14 o
   2   6   4     1727.46     1912.62     18.29 o
   3   6   4       72.80       97.33      3.64 o
   4   6   4      136.96      134.20      3.94 o
   5   6   4      184.88      178.17      4.55 o
   6   6   4      101.54      116.13      5.45 o
   7   6   4       91.58       89.07      6.28 o
   8   6   4      191.33      182.80     10.40 o
   9   6   4       49.46       21.91      7.97 o
  10   6   4        0.13        2.11      7.76 o
 -10   7   4       11.09       12.18      8.06 o
  -9   7   4       16.14       15.78      5.82 o
  -8   7   4       84.06      102.92      7.00 o
  -7   7   4        0.15       -1.28      3.66 o
  -6   7   4       11.72       11.28      3.41 o
  -5   7   4       93.60      120.84      3.80 o
  -4   7   4      540.80      567.76      7.23 o
  -3   7   4     4967.49     5071.97     38.74 o
  -2   7   4     3595.54     3988.74     36.53 o
  -1   7   4     2645.57     2754.56     28.03 o
   0   7   4     4779.58     4952.03     48.18 o
   1   7   4      563.13      602.79      7.16 o
   2   7   4        8.70        7.24      1.15 o
   3   7   4     3498.89     3564.30     35.98 o
   4   7   4      347.86      364.49      6.10 o
   5   7   4      135.03      132.69      4.58 o
   6   7   4       33.30       32.40      3.97 o
   7   7   4      273.92      305.29     18.31 o
   8   7   4        7.77       21.33      5.78 o
   9   7   4        1.03       -0.24      6.87 o
  10   7   4       30.51       34.60      9.61 o
 -10   8   4       15.58        4.16     10.39 o
  -9   8   4        0.79       -4.02      5.54 o
  -8   8   4        0.72        0.10      4.20 o
  -7   8   4        7.35        2.53      3.88 o
  -6   8   4       17.91        9.27      3.23 o
  -5   8   4       23.58       29.96      2.97 o
  -4   8   4      134.09      132.19      3.83 o
  -3   8   4      190.09      157.19      6.20 o
  -2   8   4      436.22      411.21      5.94 o
  -1   8   4     9935.04     9874.06    102.51 o
   0   8   4     7154.95     7535.66     71.88 o
   1   8   4     2261.65     2396.54     24.30 o
   2   8   4       23.67       16.42      2.00 o
   3   8   4     2039.41     2096.95     22.63 o
   4   8   4        5.01        7.43      2.54 o
   5   8   4       90.21       99.29      3.84 o
   6   8   4       11.86        6.69      3.20 o
   7   8   4        1.62       -3.37      4.26 o
   8   8   4        9.54        4.76      5.31 o
   9   8   4       32.03       20.64      7.58 o
  10   8   4        0.40        7.39      8.33 o
 -10   9   4       11.48       13.51      7.58 o
  -9   9   4        9.69        7.47      5.71 o
  -8   9   4        0.08       -3.99      3.99 o
  -7   9   4       20.37       29.38      4.71 o
  -6   9   4      189.15      180.21      6.18 o
  -5   9   4      858.28      874.37     11.53 o
  -4   9   4     2747.13     2688.92     22.85 o
  -3   9   4     1002.81     1186.07     10.94 o
  -2   9   4     1002.58     1051.12     11.39 o
  -1   9   4     1013.11     1119.09     15.15 o
   0   9   4     1680.83     1648.97     18.27 o
   1   9   4       74.86      115.80      3.46 o
   2   9   4      552.62      659.39      7.89 o
   3   9   4      717.66      810.59     10.65 o
   4   9   4      440.04      405.36      6.40 o
   5   9   4       34.24       41.98      3.06 o
   6   9   4      108.68      127.29      5.83 o
   7   9   4        1.48       -1.92      4.18 o
   8   9   4        2.22        5.91      5.08 o
   9   9   4        0.82       14.27      7.06 o
  10   9   4        3.01        1.90      7.66 o
  -9  10   4       11.39        4.64      6.52 o
  -8  10   4        0.93       -4.23      4.23 o
  -7  10   4        1.29       -1.30      3.77 o
  -6  10   4      214.13      185.45      6.26 o
  -5  10   4      379.62      401.22      7.38 o
  -4  10   4      175.03      222.78      4.78 o
  -3  10   4        1.87        2.29      2.01 o
  -2  10   4       36.77       35.85      2.33 o
  -1  10   4      303.74      284.09      6.29 o
   0  10   4     1668.42     1502.12     17.01 o
   1  10   4       19.27       10.92      1.39 o
   2  10   4        3.91       16.62      1.80 o
   3  10   4     1792.80     1799.06     18.16 o
   4  10   4      166.43      181.64      4.30 o
   5  10   4     1610.68     1639.79     17.69 o
   6  10   4       39.52       49.21      4.29 o
   7  10   4      232.39      217.22     10.84 o
   8  10   4       36.28       49.73      7.57 o
   9  10   4        0.47       -3.28      6.27 o
  -9  11   4       74.30       76.70      9.22 o
  -8  11   4       65.53       70.16      8.76 o
  -7  11   4        4.14        8.91      3.78 o
  -6  11   4        8.44       12.32      3.22 o
  -5  11   4      367.93      380.85      7.59 o
  -4  11   4       20.56       28.33      2.56 o
  -3  11   4      243.25      221.11      4.52 o
  -2  11   4      625.80      698.93      7.95 o
  -1  11   4      465.75      569.94      8.48 o
   0  11   4      324.38      330.57      6.00 o
   1  11   4       79.74       64.82      2.61 o
   2  11   4      830.79      872.99     10.68 o
   3  11   4      664.21      657.58      8.86 o
   4  11   4      504.09      498.87     10.70 o
   5  11   4        9.08        8.10      2.18 o
   6  11   4        0.62        3.07      3.24 o
   7  11   4       57.73       55.43      5.30 o
   8  11   4        3.69        5.22      5.04 o
   9  11   4        3.95       -5.14      6.30 o
  -9  12   4        1.14       10.15      6.44 o
  -8  12   4       96.64      101.85      7.26 o
  -7  12   4        1.63       -0.24      3.58 o
  -6  12   4       21.10       27.94      3.64 o
  -5  12   4      118.06      137.01      4.90 o
  -4  12   4      244.09      277.06      5.53 o
  -3  12   4      121.31      103.71      5.08 o
  -2  12   4       11.08       11.58      1.43 o
  -1  12   4      143.97      179.93      5.42 o
   0  12   4       91.09       99.50      4.06 o
   1  12   4      781.09      757.01     10.47 o
   2  12   4        3.76        8.15      1.70 o
   3  12   4     1536.16     1593.49     18.23 o
   4  12   4      478.07      498.71      7.79 o
   5  12   4      229.91      253.64      5.50 o
   6  12   4        0.12       -0.01      3.26 o
   7  12   4        9.80        9.27      4.04 o
   8  12   4        3.02        2.59      4.87 o
   9  12   4       11.34        7.34      6.55 o
  -9  13   4        0.47       -5.82      5.82 o
  -8  13   4        3.04        2.77      5.28 o
  -7  13   4       10.13        8.36      4.04 o
  -6  13   4        4.12        2.28      2.89 o
  -5  13   4      220.03      191.30      5.64 o
  -4  13   4     1249.13     1210.98     14.24 o
  -3  13   4      179.26      208.93      4.46 o
  -2  13   4      883.50      879.53     10.38 o
  -1  13   4        3.77       -2.36      2.36 o
   0  13   4      183.36      159.37      5.21 o
   1  13   4      943.58      845.87     11.53 o
   2  13   4      112.46       92.58      3.06 o
   3  13   4        2.15        0.85      1.45 o
   4  13   4      477.33      445.10     13.16 o
   5  13   4      114.23      107.53      4.19 o
   6  13   4      202.36      206.11      9.26 o
   7  13   4       36.22       35.51      4.69 o
   8  13   4       15.38       13.10      6.15 o
   9  13   4        3.26        4.86     11.89 o
  -9  14   4        1.25       13.79      7.09 o
  -8  14   4        1.22        2.74      5.24 o
  -7  14   4        2.93        0.33      3.66 o
  -6  14   4      107.79      124.88      5.50 o
  -5  14   4       54.07       57.26      3.79 o
  -4  14   4      413.42      395.70      7.29 o
  -3  14   4       70.64       80.53      3.05 o
  -2  14   4      570.79      532.71      7.55 o
  -1  14   4      604.52      541.61      7.41 o
   0  14   4      769.20      933.51     13.48 o
   1  14   4       30.84       10.98      1.56 o
   2  14   4       71.29       58.69      2.52 o
   3  14   4      301.95      299.97      5.26 o
   4  14   4       15.23       23.05      4.52 o
   5  14   4      224.36      260.91      8.75 o
   6  14   4       89.97       92.17     10.01 o
   7  14   4        2.35        6.48      3.78 o
   8  14   4       11.78        9.51      4.90 o
   9  14   4        7.96      -10.13     10.13 o
  -9  15   4        5.81        9.43      6.78 o
  -8  15   4       32.98       36.40      7.27 o
  -7  15   4      108.90      107.57      7.12 o
  -6  15   4        5.50       12.37      3.49 o
  -5  15   4      231.42      245.21      6.39 o
  -4  15   4       39.15       29.47      2.93 o
  -3  15   4     1041.04     1055.20     11.64 o
  -2  15   4      163.61      150.92      4.01 o
  -1  15   4      225.59      201.18      4.44 o
   0  15   4       66.53       53.51      2.09 o
   1  15   4     2522.48     2603.75     29.68 o
   2  15   4      410.59      436.30      6.79 o
   3  15   4      126.51      138.30      4.56 o
   4  15   4        5.58        2.88      3.81 o
   5  15   4        5.01        6.21      3.95 o
   6  15   4      299.68      242.36     11.65 o
   7  15   4       37.84       31.58      4.24 o
   8  15   4        1.56        2.28      7.84 o
   9  15   4        3.92      -11.23     11.23 o
  -9  16   4        7.47       -6.58      6.58 o
  -8  16   4        0.03       -5.00      5.00 o
  -7  16   4        2.20       -2.68      5.83 o
  -6  16   4      227.99      227.85     10.00 o
  -5  16   4       51.47       68.38      5.27 o
  -4  16   4      189.84      204.06      5.51 o
  -3  16   4        0.02        0.57      1.72 o
  -2  16   4      693.79      701.28      9.15 o
  -1  16   4      309.86      306.87      5.74 o
   0  16   4      190.13      195.10      4.16 o
   1  16   4     2126.45     2113.71     24.96 o
   2  16   4      107.29      129.03      3.63 o
   3  16   4      155.20      149.56      3.28 o
   4  16   4        7.55       -1.20      5.57 o
   5  16   4       22.02        9.50      4.30 o
   6  16   4       20.96       30.11      6.71 o
   7  16   4       27.04       16.78      6.45 o
   8  16   4        2.37        5.68      8.49 o
   9  16   4        0.53       -9.18     10.18 o
  -9  17   4        0.45       -6.76      6.76 o
  -8  17   4        0.76       -1.22      5.82 o
  -7  17   4        0.88        3.48      4.66 o
  -6  17   4      131.28      130.92      6.47 o
  -5  17   4      373.68      358.68      7.68 o
  -4  17   4      322.90      314.39      6.67 o
  -3  17   4       38.61       41.98      2.91 o
  -2  17   4        3.06        1.26      1.75 o
  -1  17   4      241.08      226.13      5.84 o
   0  17   4      166.45      170.67      4.11 o
   1  17   4      260.62      272.20      6.88 o
   2  17   4     1289.50     1260.07     14.78 o
   3  17   4      204.89      198.24      4.95 o
   4  17   4        1.43       -0.03      4.01 o
   5  17   4       36.08       30.33      5.28 o
   6  17   4       41.38       61.41      7.72 o
   7  17   4        7.18       10.71      6.65 o
   8  17   4        8.70        6.47     11.28 o
   9  17   4       49.37       36.01     15.40 o
  -9  18   4        0.46       -4.01      6.82 o
  -8  18   4       20.29        9.14      6.90 o
  -7  18   4        0.16       -5.18      5.18 o
  -6  18   4        5.34        0.76      4.17 o
  -5  18   4       22.54       19.06      3.15 o
  -4  18   4        0.06       -2.25      2.25 o
  -3  18   4      642.59      634.13      9.11 o
  -2  18   4      109.95       96.91      3.57 o
  -1  18   4      754.33      697.86      9.66 o
   0  18   4      337.62      310.38      6.21 o
   1  18   4      144.78      133.00      3.80 o
   2  18   4      143.94      135.48      3.81 o
   3  18   4       67.23       67.87      3.60 o
   4  18   4        9.25        4.22      4.52 o
   5  18   4      727.95      687.60     19.07 o
   6  18   4        1.40        6.21      5.56 o
   7  18   4        4.03        0.98      6.29 o
   8  18   4        0.99        7.02     12.09 o
   9  18   4       21.91       16.55     13.19 o
  -9  19   4        0.01        2.82     10.73 o
  -8  19   4        5.65        1.79      6.60 o
  -7  19   4       11.34       13.86      4.97 o
  -6  19   4       21.54       16.78      4.78 o
  -5  19   4      254.55      231.60      8.01 o
  -4  19   4      257.56      245.07      6.20 o
  -3  19   4       16.23       14.74      2.50 o
  -2  19   4       80.80       78.06      3.90 o
  -1  19   4       76.83       74.46      3.46 o
   0  19   4       23.00       15.64      2.20 o
   1  19   4      189.32      186.66      4.64 o
   2  19   4     1108.68     1068.08     16.01 o
   3  19   4       42.92       55.95      3.29 o
   4  19   4       14.80       11.22      4.99 o
   5  19   4       16.73       14.31      7.50 o
   6  19   4      120.26      153.83     20.34 o
   7  19   4       85.34       83.02     10.15 o
   8  19   4        0.62        2.36     12.59 o
  -8  20   4        4.75        0.65      6.57 o
  -7  20   4       14.18       16.47      5.29 o
  -6  20   4      144.36      147.69      7.78 o
  -5  20   4       34.70       22.83      4.57 o
  -4  20   4      439.15      431.97     10.12 o
  -3  20   4       21.68       24.51      2.80 o
  -2  20   4      547.39      534.73     11.30 o
  -1  20   4      697.16      702.22      8.94 o
   0  20   4      152.29      125.75      4.55 o
   1  20   4       88.77       78.78      3.42 o
   2  20   4      242.94      228.48      6.70 o
   3  20   4      125.27      148.12      5.00 o
   4  20   4        0.13        3.36      4.54 o
   5  20   4      108.56      102.92     20.41 o
   6  20   4      137.85      168.17     13.83 o
   7  20   4       24.28       37.37      8.22 o
   8  20   4        3.79        9.83     12.94 o
  -8  21   4       80.76       94.76     14.27 o
  -7  21   4      182.44      195.59      9.39 o
  -6  21   4      212.74      226.78      9.25 o
  -5  21   4      117.51      111.23      6.74 o
  -4  21   4      114.58      127.98      6.22 o
  -3  21   4     1392.41     1382.63     17.06 o
  -2  21   4       43.25       45.51      3.52 o
  -1  21   4       57.05       53.38      4.30 o
   0  21   4       63.09       73.62      4.94 o
   1  21   4     1957.41     1873.29     23.15 o
   2  21   4      101.00      100.03      4.79 o
   3  21   4      712.72      688.97     13.38 o
   4  21   4        0.08       -0.75      4.49 o
   5  21   4      452.13      371.95     18.44 o
   6  21   4       46.84       42.57     14.47 o
   7  21   4      118.95      110.89     28.33 o
   8  21   4        6.84        1.55     12.94 o
  -8  22   4       22.71       18.87      9.30 o
  -7  22   4       22.04       23.01      5.68 o
  -6  22   4      152.14      152.18      8.02 o
  -5  22   4        1.99       -3.44      3.83 o
  -4  22   4       31.65       34.76      4.35 o
  -3  22   4      309.28      311.96      8.55 o
  -2  22   4      645.82      637.64     17.18 o
  -1  22   4      210.81      183.93      7.10 o
   0  22   4      118.08      119.11      5.32 o
   1  22   4      198.02      193.67     10.95 o
   2  22   4      574.81      549.70     11.76 o
   3  22   4      341.63      334.43     10.29 o
   4  22   4        0.85        0.09      9.08 o
   5  22   4       16.90        9.31     12.74 o
   6  22   4       22.01       13.21      8.29 o
   7  22   4        2.79       10.13     11.48 o
   8  22   4        1.70       -5.37     12.69 o
  -8  23   4       23.47       14.47     11.41 o
  -7  23   4        3.15       -2.43      4.63 o
  -6  23   4       39.54       40.78      5.70 o
  -5  23   4       66.46       58.21      5.77 o
  -4  23   4        0.00       -3.18      3.18 o
  -3  23   4      202.67      188.49      7.55 o
  -2  23   4       56.54       55.22      6.33 o
  -1  23   4      184.46      156.12      8.28 o
   0  23   4      154.43      146.34      7.95 o
   1  23   4       22.66       17.57      5.18 o
   2  23   4      199.03      201.38      8.88 o
   3  23   4        0.33       -1.87      4.77 o
   4  23   4      275.02      207.42     25.45 o
   5  23   4       18.83       22.72      7.89 o
   6  23   4        5.96       29.43      9.34 o
   7  23   4        0.00       11.83     11.63 o
   8  23   4        7.08       -8.83     11.83 o
  -8  24   4        4.93       -5.99      6.73 o
  -7  24   4       26.74       18.62      5.56 o
  -6  24   4       10.85        0.57      4.50 o
  -5  24   4      176.43      182.44      8.21 o
  -4  24   4       21.43       14.90      4.21 o
  -3  24   4       66.35       53.46      4.90 o
  -2  24   4      750.62      625.22     17.45 o
  -1  24   4        1.75        3.98      3.27 o
   0  24   4       50.58       38.84      5.28 o
   1  24   4       51.64       43.29      5.52 o
   2  24   4      396.72      364.20     12.12 o
   3  24   4       79.85       89.72      6.42 o
   4  24   4       14.56       17.72      7.18 o
   5  24   4        0.03      -13.92     13.92 o
   6  24   4        0.16        5.45      8.63 o
   7  24   4        0.04       -8.42     10.98 o
   8  24   4        2.77       -9.46      9.46 o
  -7  25   4       42.34       25.36      8.52 o
  -6  25   4        0.05        5.08      5.31 o
  -5  25   4        8.89        7.48      4.91 o
  -4  25   4       19.19       15.63      4.29 o
  -3  25   4      218.40      209.70      7.96 o
  -2  25   4       32.84       36.01      4.68 o
  -1  25   4       53.76       46.26      5.83 o
   0  25   4        0.41       -1.94      3.49 o
   1  25   4       69.11       67.32      7.54 o
   2  25   4       55.22       48.73      5.84 o
   3  25   4      107.95      130.21      8.62 o
   4  25   4       25.92       23.03      7.84 o
   5  25   4        1.62       -3.10      6.38 o
   6  25   4       10.43       -0.22     10.08 o
   7  25   4        1.04       -2.81     11.68 o
  -7  26   4        3.38        3.76      6.71 o
  -6  26   4       40.77       48.91      6.76 o
  -5  26   4        0.92       -5.65      5.65 o
  -4  26   4       92.22      107.55      6.76 o
  -3  26   4        0.24       -1.17      3.58 o
  -2  26   4       70.50       71.88      7.15 o
  -1  26   4      251.79      198.89      9.78 o
   0  26   4        1.72       -1.62      3.83 o
   1  26   4        2.86        4.47      5.48 o
   2  26   4      143.46      171.71     13.16 o
   3  26   4      243.52      242.33     10.49 o
   4  26   4        0.08       11.22      7.01 o
   5  26   4       17.25        8.77      7.94 o
   6  26   4        0.20        2.29      8.29 o
   7  26   4       20.04       17.30     13.99 o
  -7  27   4       36.93       21.30      7.37 o
  -6  27   4        0.18        3.68      5.36 o
  -5  27   4        2.32        0.93      4.81 o
  -4  27   4        9.20        7.69      4.21 o
  -3  27   4       65.20       60.10      6.40 o
  -2  27   4       64.79       74.84      7.35 o
  -1  27   4       14.18       16.16      5.19 o
   0  27   4      368.20      351.93     12.40 o
   1  27   4       20.87       24.30      4.99 o
   2  27   4        2.65       -2.68      5.64 o
   3  27   4       12.09       23.41      5.88 o
   4  27   4       31.53       42.43      9.36 o
   5  27   4       13.76       19.76      8.58 o
   6  27   4       28.18       28.49     17.80 o
   7  27   4        0.79        4.81     12.94 o
  -7  28   4        5.01       11.03      7.11 o
  -6  28   4       33.96       31.63      6.62 o
  -5  28   4        6.52        2.16      5.86 o
  -4  28   4       37.79       44.09      9.21 o
  -3  28   4        1.42       -1.80      4.17 o
  -2  28   4      375.25      349.07     13.42 o
  -1  28   4       10.89        9.78      4.86 o
   0  28   4       41.26       36.25      6.79 o
   1  28   4      816.19      789.87     23.58 o
   2  28   4       78.62       67.42      8.06 o
   3  28   4      125.42      130.05      9.88 o
   4  28   4       89.39       43.18     13.69 o
   5  28   4        6.10        2.92     11.61 o
   6  28   4        8.45       16.40      9.89 o
   7  28   4        5.90       15.30     15.55 o
  -6  29   4        3.88        3.59      6.46 o
  -5  29   4       33.56       28.38      7.80 o
  -4  29   4       35.25       13.39      6.11 o
  -3  29   4        2.90        3.25      5.23 o
  -2  29   4       83.07       93.41      8.23 o
  -1  29   4      160.20      155.38      9.59 o
   0  29   4       80.41       74.06      8.97 o
   1  29   4       71.26       92.60     13.94 o
   2  29   4      103.56      126.66     11.36 o
   3  29   4        1.73       -1.00      5.17 o
   4  29   4        8.27        6.82     11.18 o
   5  29   4        0.31        2.36     11.33 o
   6  29   4        6.37       17.20     14.24 o
  -6  30   4       22.50       27.48     16.17 o
  -5  30   4       45.20       39.37      7.63 o
  -4  30   4        0.39        4.57      5.71 o
  -3  30   4        0.02       -2.60      4.48 o
  -2  30   4      372.83      375.22     14.34 o
  -1  30   4       13.95       19.78      5.72 o
   0  30   4        4.12        2.04      6.04 o
   1  30   4       21.79       20.24      6.75 o
   2  30   4      122.24      158.63     11.29 o
   3  30   4       46.84       51.88      8.55 o
   4  30   4       93.45       65.49     16.70 o
   5  30   4        9.84       21.06     13.94 o
   6  30   4       11.54       15.35     15.14 o
  -6  31   4       33.49       41.60      8.33 o
  -5  31   4        0.12       -0.58      7.41 o
  -4  31   4       30.58       28.53     10.14 o
  -3  31   4      426.97      440.42     14.20 o
  -2  31   4       13.05       21.36      6.39 o
  -1  31   4        4.22        0.73      6.59 o
   0  31   4       79.50       64.67      9.08 o
   1  31   4      233.58      228.68     13.64 o
   2  31   4      205.81      193.70     12.52 o
   3  31   4       21.05       27.68      6.91 o
   4  31   4        0.23       -4.21     10.53 o
   5  31   4       27.43       59.68     17.05 o
   6  31   4       10.64       13.99     16.20 o
  -5  32   4       36.77       39.41      7.88 o
  -4  32   4       16.49       14.62      6.79 o
  -3  32   4        5.59        4.05      6.01 o
  -2  32   4       55.97       66.22      9.62 o
  -1  32   4      131.00      117.71     11.25 o
   0  32   4        2.66       -1.56      7.12 o
   1  32   4       32.83       47.46      8.68 o
   2  32   4       67.96       77.24      9.53 o
   3  32   4       15.93       14.41      6.64 o
   4  32   4        8.31        7.07     12.19 o
   5  32   4       63.64       80.94     18.91 o
  -5  33   4        0.86       -1.47      6.62 o
  -4  33   4        2.00       -2.09      6.65 o
  -3  33   4        0.13       -4.95      8.65 o
  -2  33   4       68.98       67.20      9.98 o
  -1  33   4      106.84      114.54     11.31 o
   0  33   4        0.27        2.05      6.61 o
   1  33   4      201.58      205.76     13.49 o
   2  33   4       16.12       15.79      7.23 o
   3  33   4        3.12        6.25      6.10 o
   4  33   4        9.92      -10.68     10.68 o
   5  33   4        0.44        2.76     15.09 o
  -5  34   4        1.85        6.26      6.81 o
  -4  34   4        7.28        5.79      6.79 o
  -3  34   4        5.49        2.01      6.45 o
  -2  34   4       22.70       29.71      8.64 o
  -1  34   4       58.30       46.31      9.27 o
   0  34   4       38.49       32.30      8.26 o
   1  34   4        2.30       -2.61      6.48 o
   2  34   4        3.30        7.24      9.03 o
   3  34   4      105.50      121.88     15.37 o
   4  34   4        3.46       -9.93      9.93 o
   5  34   4       51.24       70.46     19.66 o
  -4  35   4       15.57       15.86      7.44 o
  -3  35   4        0.00       -8.25      9.21 o
  -2  35   4       58.17       55.23     13.39 o
  -1  35   4        4.47        2.34      7.16 o
   0  35   4        0.84       -3.55      6.96 o
   1  35   4       92.87       99.34     24.92 o
   2  35   4        4.33        2.74      7.26 o
   3  35   4        2.31       -3.22      8.02 o
   4  35   4       54.55        6.02     15.04 o
  -4  36   4       17.41       20.50      7.64 o
  -3  36   4       35.48       33.36      8.33 o
  -2  36   4       39.56       60.65     15.70 o
  -1  36   4       31.31       27.34      8.87 o
   0  36   4       39.21       58.52     10.45 o
   1  36   4        0.71       -7.19      7.19 o
   2  36   4        8.90        6.95      7.48 o
   3  36   4       30.60       30.44     22.74 o
   4  36   4        9.70       30.44     14.84 o
  -3  37   4      189.80      203.63     14.71 o
  -2  37   4        7.26       14.95      9.08 o
  -1  37   4      105.36      131.06     13.08 o
   0  37   4        1.02       14.70      8.87 o
   1  37   4       45.79       47.81     10.03 o
   2  37   4        2.03        7.12      7.50 o
   3  37   4        7.23       17.17      7.70 o
  -2  38   4      117.95      149.01     13.95 o
  -1  38   4       54.89       49.02     10.65 o
   0  38   4        1.55       -1.77      8.00 o
   1  38   4       15.28        9.21      8.07 o
   2  38   4       70.22       91.30     11.07 o
  -1  39   4        5.87       14.38      8.95 o
   0  39   4        4.05        8.57      8.40 o
   1  39   4       38.82       77.07     11.23 o
  -9   0   5       29.68       29.22      9.27 o
  -7   0   5      124.79      113.47     23.07 o
  -5   0   5       13.06       11.65      2.71 o
  -3   0   5     3341.14     3438.34     35.60 o
  -1   0   5     1638.31     1579.15     31.45 o
   1   0   5       22.81       31.63      3.62 o
   3   0   5        5.34        2.57      2.05 o
   5   0   5      925.58      926.02     24.71 o
   7   0   5        8.01        1.00      7.42 o
   9   0   5        5.71        8.02     10.93 o
 -10   1   5        4.10       10.27      8.78 o
  -9   1   5       20.87       18.87      6.21 o
  -8   1   5        3.25        0.98      6.33 o
  -7   1   5      199.69      227.94      9.73 o
  -6   1   5      371.43      321.74      7.70 o
  -5   1   5       80.34       78.77      3.15 o
  -4   1   5       79.83       75.26      2.80 o
  -3   1   5     1359.73     1331.74     12.95 o
  -2   1   5       91.73      104.41      4.72 o
  -1   1   5      338.11      352.32      6.84 o
   0   1   5      517.70      486.43     10.23 o
   1   1   5     2514.08     2829.98     35.87 o
   2   1   5     1490.74     1506.90     18.76 o
   3   1   5        4.80        3.42      1.60 o
   4   1   5       53.56       52.66      4.23 o
   5   1   5       39.29       50.04      3.38 o
   6   1   5       17.87       20.72      4.49 o
   7   1   5        0.03       -2.89      8.88 o
   8   1   5        0.12       10.51      7.37 o
   9   1   5       40.37       39.76     12.06 o
  10   1   5       19.84       11.48      8.99 o
 -10   2   5       16.76       20.40      9.51 o
  -9   2   5       12.42       17.89      7.24 o
  -8   2   5        5.76        4.06      4.54 o
  -7   2   5        0.10        2.77      4.28 o
  -6   2   5        3.72        9.91      3.09 o
  -5   2   5       25.76       28.83      2.41 o
  -4   2   5       10.21        2.26      1.60 o
  -3   2   5      484.48      482.90      6.60 o
  -2   2   5     2997.35     2981.22     31.44 o
  -1   2   5      642.88      638.18     11.16 o
   0   2   5      302.59      376.22      6.82 o
   1   2   5      353.82      407.61      7.22 o
   2   2   5      465.02      547.51      8.53 o
   3   2   5     3202.90     3310.85     31.57 o
   4   2   5      127.56      120.24      4.15 o
   5   2   5       81.88       77.20      4.04 o
   6   2   5      287.22      251.97     10.77 o
   7   2   5       23.28       22.89      6.35 o
   8   2   5        0.05       -4.66      5.60 o
   9   2   5       15.75        9.75      7.67 o
  10   2   5        0.04       -3.17      8.05 o
 -10   3   5        9.38        5.97      9.08 o
  -9   3   5       34.04       51.19     11.93 o
  -8   3   5       24.35       21.70      5.10 o
  -7   3   5      198.50      205.80      8.34 o
  -6   3   5      176.42      174.82      6.52 o
  -5   3   5      222.64      222.08      5.16 o
  -4   3   5      498.69      503.89      6.86 o
  -3   3   5      327.04      323.51      5.51 o
  -2   3   5      395.18      428.86      7.57 o
  -1   3   5     3926.34     3966.34     39.94 o
   0   3   5     1127.88     1165.89     15.10 o
   1   3   5      219.20      268.64      5.68 o
   2   3   5     6001.09     6217.04     60.01 o
   3   3   5      842.94      952.56     12.22 o
   4   3   5       71.03       76.95      3.58 o
   5   3   5      142.76      159.42      5.31 o
   6   3   5       71.75       85.21      6.88 o
   7   3   5       42.90       50.34      7.60 o
   8   3   5       88.19       94.61      9.77 o
   9   3   5        0.96        2.65      7.21 o
  10   3   5       14.65       14.07      8.68 o
 -10   4   5        0.57       10.98     10.48 o
  -9   4   5       19.58       22.14      7.16 o
  -8   4   5       26.60       38.55      5.45 o
  -7   4   5        5.86        5.90      4.05 o
  -6   4   5      835.19      812.28     13.82 o
  -5   4   5        0.03        0.81      1.96 o
  -4   4   5      172.52      175.51      4.04 o
  -3   4   5     1824.43     1991.17     18.60 o
  -2   4   5     1973.23     2040.81     22.49 o
  -1   4   5     1300.79     1185.10     14.42 o
   0   4   5      646.76      662.40      9.97 o
   1   4   5      623.98      690.61      9.10 o
   2   4   5     1208.16     1275.49     14.87 o
   3   4   5      989.71      939.48     13.27 o
   4   4   5     1694.59     1610.34     19.23 o
   5   4   5     1239.93     1283.69     16.85 o
   6   4   5       23.91       21.73      5.68 o
   7   4   5        1.32       -1.87      5.35 o
   8   4   5       80.59       57.32     17.48 o
   9   4   5       39.87       47.18     18.76 o
  10   4   5        0.00       -6.02      7.62 o
 -10   5   5        4.37        9.80      8.66 o
  -9   5   5        0.13        2.30      5.15 o
  -8   5   5      130.85      133.71      8.48 o
  -7   5   5      117.05      128.17      7.07 o
  -6   5   5       37.11       61.22      4.74 o
  -5   5   5      549.74      528.16      7.93 o
  -4   5   5       35.35       36.58      3.75 o
  -3   5   5        0.43        1.09      1.59 o
  -2   5   5     3417.67     3396.63     34.85 o
  -1   5   5     2013.46     2000.84     22.04 o
   0   5   5      173.70      108.25      3.77 o
   1   5   5      100.43       85.97      2.76 o
   2   5   5     1408.63     1342.73     31.75 o
   3   5   5       90.44      106.77      4.10 o
   4   5   5       77.47       73.31      4.18 o
   5   5   5       51.76       63.52      4.48 o
   6   5   5       40.98       47.99      5.83 o
   7   5   5       58.17       52.13      7.43 o
   8   5   5       45.10       62.36     10.88 o
   9   5   5       29.16       34.61      8.85 o
  10   5   5       21.18       18.74      9.11 o
 -10   6   5        3.21       21.99     16.10 o
  -9   6   5        0.87       -0.36      5.51 o
  -8   6   5        2.28        4.69      4.51 o
  -7   6   5       53.95       64.65      5.83 o
  -6   6   5      170.14      172.90      6.71 o
  -5   6   5        3.29        4.91      2.33 o
  -4   6   5      418.53      425.56      6.52 o
  -3   6   5      437.90      407.65      6.33 o
  -2   6   5      702.45      825.08     12.31 o
  -1   6   5      497.14      610.56      9.92 o
   0   6   5     1433.55     1431.43     16.41 o
   1   6   5     5278.84     5479.63     48.79 o
   2   6   5       75.68      104.27      3.68 o
   3   6   5     5435.62     5145.01     55.73 o
   4   6   5     1019.96     1068.34     14.33 o
   5   6   5       18.06       25.66      3.54 o
   6   6   5       17.86       17.69      4.83 o
   7   6   5      356.80      348.22     18.15 o
   8   6   5       26.44       34.53      7.82 o
   9   6   5       23.60       22.17     12.81 o
  -9   7   5       31.82       25.04      6.20 o
  -8   7   5       29.44       31.20      5.51 o
  -7   7   5        1.24       -2.78      3.67 o
  -6   7   5     1157.49     1184.93     17.70 o
  -5   7   5       40.96       40.78      3.12 o
  -4   7   5      327.75      348.14      5.96 o
  -3   7   5     1782.98     1782.50     17.12 o
  -2   7   5     3288.58     3284.34     33.94 o
  -1   7   5     1089.71     1107.70     13.31 o
   0   7   5      133.01      127.51      3.56 o
   1   7   5     2079.95     2195.95     21.24 o
   2   7   5     2503.39     2540.29     25.98 o
   3   7   5      524.53      548.23      9.41 o
   4   7   5      183.22      180.90      5.15 o
   5   7   5       27.48       36.67      3.93 o
   6   7   5     1009.40     1008.17     18.56 o
   7   7   5       61.44       65.67      7.49 o
   8   7   5        1.47        2.57      5.82 o
   9   7   5       18.90       18.43      7.71 o
  -9   8   5       12.46       13.09      6.02 o
  -8   8   5        0.94        0.14      4.24 o
  -7   8   5       27.92       29.46      4.80 o
  -6   8   5      358.65      404.98      9.79 o
  -5   8   5      163.63      161.57      6.38 o
  -4   8   5      391.80      397.29      6.34 o
  -3   8   5     2083.80     2193.34     20.25 o
  -2   8   5      730.67      678.11      9.93 o
  -1   8   5     2179.58     2479.38     26.03 o
   0   8   5      262.37      284.61      5.57 o
   1   8   5     2747.36     3072.23     28.65 o
   2   8   5      302.81      358.88      5.75 o
   3   8   5      555.42      588.43      9.70 o
   4   8   5      226.34      235.75      6.01 o
   5   8   5      497.69      504.01     14.16 o
   6   8   5       75.53       79.91      5.52 o
   7   8   5      222.81      202.21     12.11 o
   8   8   5        6.51        6.07      6.04 o
   9   8   5        9.88       11.31      7.12 o
  -9   9   5        5.29        0.48      5.53 o
  -8   9   5        0.19        1.85      4.28 o
  -7   9   5        3.90        6.16      4.14 o
  -6   9   5      178.93      191.57      7.10 o
  -5   9   5      893.74      854.32     12.61 o
  -4   9   5       14.75       10.86      2.29 o
  -3   9   5      319.60      361.14      6.02 o
  -2   9   5      848.52      850.64     10.65 o
  -1   9   5      439.60      457.64      8.62 o
   0   9   5     1614.53     1566.67     17.98 o
   1   9   5       92.25       86.16      2.54 o
   2   9   5     1353.62     1469.58     16.45 o
   3   9   5        1.65        1.91      1.88 o
   4   9   5       87.08       88.67      3.71 o
   5   9   5       11.45        9.34      3.61 o
   6   9   5       59.20       69.77      6.46 o
   7   9   5       49.13       66.01      7.49 o
   8   9   5       15.78       13.82     11.43 o
   9   9   5        0.76       -3.26      6.47 o
  -9  10   5        3.46        8.94      5.98 o
  -8  10   5       14.23       20.78      5.17 o
  -7  10   5      139.82      151.65      7.64 o
  -6  10   5      218.75      212.54      7.37 o
  -5  10   5      926.45      878.20     12.61 o
  -4  10   5     1073.37     1090.04     12.53 o
  -3  10   5     1144.90     1248.59     13.12 o
  -2  10   5     1388.42     1360.84     15.12 o
  -1  10   5      443.45      518.41      9.36 o
   0  10   5     7558.96     8010.08     77.02 o
   1  10   5      125.69       97.21      4.84 o
   2  10   5      842.33      868.94     10.97 o
   3  10   5        0.40        0.99      1.64 o
   4  10   5      129.37      131.44      4.28 o
   5  10   5      146.99      158.62      6.02 o
   6  10   5       24.04       28.26      5.70 o
   7  10   5       65.26       67.80      7.56 o
   8  10   5       36.94       29.68      7.07 o
   9  10   5        0.68        1.85      7.47 o
  -9  11   5        7.72        7.84      6.77 o
  -8  11   5       14.74        6.05      4.86 o
  -7  11   5      118.33      106.00      6.21 o
  -6  11   5       26.38       13.80      3.61 o
  -5  11   5       12.89       12.73      2.99 o
  -4  11   5        0.51        0.90      2.08 o
  -3  11   5        0.03       -1.55      1.55 o
  -2  11   5      533.48      605.09      9.73 o
  -1  11   5      193.51      208.02      5.79 o
   0  11   5     1834.84     1891.92     21.25 o
   1  11   5      842.58      866.66     12.32 o
   2  11   5      649.21      605.87      9.43 o
   3  11   5      515.25      450.83      7.38 o
   4  11   5      230.24      255.10      5.67 o
   5  11   5        9.78        6.23      2.77 o
   6  11   5        3.95        4.45      3.71 o
   7  11   5       35.19       27.17      5.95 o
   8  11   5        0.55        2.00      5.57 o
   9  11   5       86.70       77.23      9.49 o
  -9  12   5        0.02       -0.57      6.79 o
  -8  12   5        1.64       -2.16      4.53 o
  -7  12   5        1.36        7.88      3.92 o
  -6  12   5        8.24        6.17      3.57 o
  -5  12   5       57.60       70.70      4.40 o
  -4  12   5      856.50      932.72     13.18 o
  -3  12   5       69.53       66.93      3.04 o
  -2  12   5       45.81       29.43      2.78 o
  -1  12   5      339.96      302.45      7.12 o
   0  12   5     1180.90     1202.33     14.95 o
   1  12   5      941.79      942.34     13.24 o
   2  12   5      244.38      273.73      5.31 o
   3  12   5        1.46        5.48      1.63 o
   4  12   5      194.38      224.99      6.51 o
   5  12   5        0.04       -2.50      2.66 o
   6  12   5       39.22       33.25      5.20 o
   7  12   5       93.24      104.75     10.38 o
   8  12   5        8.34        6.94      5.65 o
   9  12   5        1.47        2.10      6.08 o
  -9  13   5        6.22        4.04      6.93 o
  -8  13   5       32.92       39.06      7.99 o
  -7  13   5      216.45      241.42      8.64 o
  -6  13   5        9.80        5.06      3.60 o
  -5  13   5      130.38      108.41      4.70 o
  -4  13   5      149.38      170.26      5.03 o
  -3  13   5       34.66       38.82      4.86 o
  -2  13   5      469.34      521.62      7.54 o
  -1  13   5     1102.91     1180.53     16.76 o
   0  13   5      277.07      281.47      6.02 o
   1  13   5      668.05      677.19     10.60 o
   2  13   5      198.75      171.66      4.63 o
   3  13   5      129.36      131.15      3.75 o
   4  13   5       56.28       54.81      3.10 o
   5  13   5      415.02      420.83      9.98 o
   6  13   5       24.41       22.74      7.05 o
   7  13   5        0.06        6.65      4.56 o
   8  13   5       93.84      108.83      8.74 o
   9  13   5        6.99       15.95     12.54 o
  -9  14   5        8.91       13.27     10.60 o
  -8  14   5        7.82       -0.32      5.41 o
  -7  14   5        0.96        3.79      3.85 o
  -6  14   5       81.12       92.11      5.14 o
  -5  14   5      118.52      125.49      4.98 o
  -4  14   5        0.03        1.55      2.30 o
  -3  14   5      142.45      153.84      4.50 o
  -2  14   5      117.14      125.66      3.53 o
  -1  14   5      166.65      180.43      5.18 o
   0  14   5      554.66      576.33      9.24 o
   1  14   5      129.59      112.07      4.17 o
   2  14   5      179.57      198.02      4.63 o
   3  14   5       21.22       31.92      2.29 o
   4  14   5       52.49       47.80      2.81 o
   5  14   5      113.25      116.65      5.22 o
   6  14   5       70.06       69.08      5.58 o
   7  14   5       80.22       95.75      7.56 o
   8  14   5       21.92       25.98     12.39 o
   9  14   5       27.54       28.13     14.34 o
  -9  15   5        0.27       -6.24      6.24 o
  -8  15   5       43.95       44.10      8.23 o
  -7  15   5       50.54       66.60      9.46 o
  -6  15   5      270.48      275.06     10.84 o
  -5  15   5        0.06       -0.27      2.62 o
  -4  15   5      380.23      403.73      7.63 o
  -3  15   5       86.02       80.40      3.52 o
  -2  15   5      616.26      570.17      9.15 o
  -1  15   5     3840.31     3863.09     39.69 o
   0  15   5     2934.33     2843.59     30.64 o
   1  15   5       15.53       19.92      2.46 o
   2  15   5      293.81      326.89      6.78 o
   3  15   5        5.17        6.67      2.11 o
   4  15   5       63.01       53.35      2.93 o
   5  15   5      330.82      306.96     12.34 o
   6  15   5       38.56       32.70     11.94 o
   7  15   5       11.04       25.56      9.40 o
   8  15   5        0.05       -7.32     10.38 o
   9  15   5        0.80       -0.85     11.03 o
  -9  16   5       12.32        5.96     10.09 o
  -8  16   5        0.09       11.27      6.82 o
  -7  16   5        0.01        0.89      4.61 o
  -6  16   5        0.01        1.16      3.60 o
  -5  16   5       16.30       19.10      3.24 o
  -4  16   5      607.14      581.03      9.37 o
  -3  16   5     1332.35     1278.55     15.88 o
  -2  16   5      148.65      158.53      4.10 o
  -1  16   5     1844.23     1800.34     21.16 o
   0  16   5       91.65       65.95      3.45 o
   1  16   5      169.20      156.66      4.22 o
   2  16   5      631.00      645.09     10.49 o
   3  16   5      106.23      105.07      4.81 o
   4  16   5      182.91      183.59      9.42 o
   5  16   5        6.58        3.54      4.72 o
   6  16   5       20.00       17.50     10.38 o
   7  16   5        6.65        6.97     11.56 o
   8  16   5        3.58       -0.25     10.73 o
   9  16   5       40.11       25.27     14.79 o
  -9  17   5        5.54       -1.29      6.92 o
  -8  17   5       70.34       83.41      9.53 o
  -7  17   5       85.01       99.50      7.41 o
  -6  17   5      110.12      112.46      7.00 o
  -5  17   5      151.33      158.56      6.15 o
  -4  17   5      276.39      243.17      6.30 o
  -3  17   5      709.98      739.67     11.22 o
  -2  17   5      126.49      153.45      4.15 o
  -1  17   5      785.90      711.64     11.03 o
   0  17   5      269.23      277.00      6.35 o
   1  17   5      835.61      808.11     13.42 o
   2  17   5       15.26       15.44      2.68 o
   3  17   5     1690.84     1621.81     20.97 o
   4  17   5      277.22      286.95     11.42 o
   5  17   5      160.69      186.91     10.70 o
   6  17   5      128.22       99.84     16.20 o
   7  17   5        1.72        4.35      7.64 o
   8  17   5       29.16       32.55     14.49 o
   9  17   5       13.02       14.79     13.99 o
  -8  18   5       60.51       75.38      9.52 o
  -7  18   5       16.23       18.61      5.35 o
  -6  18   5        0.79       -1.35      4.12 o
  -5  18   5      222.63      196.89      6.94 o
  -4  18   5     1071.51     1107.05     15.30 o
  -3  18   5        6.95        7.18      2.71 o
  -2  18   5      192.23      167.08      4.42 o
  -1  18   5      819.52      800.24     12.08 o
   0  18   5     1256.40     1141.31     16.16 o
   1  18   5       30.20       34.43      3.08 o
   2  18   5       91.15      105.70      4.53 o
   3  18   5     1074.40     1047.47     15.09 o
   4  18   5     1172.88     1133.01     36.01 o
   5  18   5      521.23      491.42     16.21 o
   6  18   5      252.98      229.70     15.42 o
   7  18   5        0.00       -1.55      7.19 o
   8  18   5       54.76        0.05     11.94 o
  -8  19   5       15.27       17.05      7.52 o
  -7  19   5        7.99        1.40      4.94 o
  -6  19   5       65.07       76.20      6.98 o
  -5  19   5       13.35        8.17      3.96 o
  -4  19   5       10.18       11.40      3.49 o
  -3  19   5      356.08      352.72      8.83 o
  -2  19   5       37.04       41.14      2.90 o
  -1  19   5       70.53       59.69      3.91 o
   0  19   5       50.55       43.80      3.39 o
   1  19   5      162.05      146.57      5.99 o
   2  19   5        2.49        6.84      3.11 o
   3  19   5      206.32      185.55      5.74 o
   4  19   5       94.59       77.62      7.74 o
   5  19   5       19.51       41.55      8.81 o
   6  19   5      141.31      142.09     13.00 o
   7  19   5       96.08       82.04     17.00 o
   8  19   5        1.95       -9.13     11.89 o
  -8  20   5       13.64       25.64      7.90 o
  -7  20   5        0.35        3.61      4.85 o
  -6  20   5       40.41       44.52      6.07 o
  -5  20   5      154.10      171.59      7.40 o
  -4  20   5      114.25      111.28      5.84 o
  -3  20   5     1283.66     1188.05     17.58 o
  -2  20   5      174.37      158.94      6.71 o
  -1  20   5      102.72      100.85      5.63 o
   0  20   5     1278.22     1143.89     16.23 o
   1  20   5       30.63       40.15      2.68 o
   2  20   5      196.84      166.01      7.33 o
   3  20   5        3.09        1.79      4.61 o
   4  20   5       34.82       43.40      8.35 o
   5  20   5        4.33       -3.42      6.11 o
   6  20   5       37.14       41.69      9.76 o
   7  20   5        3.12       26.03     12.64 o
   8  20   5       26.12       27.73     15.35 o
  -8  21   5        3.24      -10.31     10.31 o
  -7  21   5        0.01        0.93      4.83 o
  -6  21   5        9.34       12.37      5.07 o
  -5  21   5       67.16       73.16      5.75 o
  -4  21   5      166.02      147.10      6.64 o
  -3  21   5      178.86      181.64      7.99 o
  -2  21   5      127.06      127.10      5.94 o
  -1  21   5      160.74      160.04      6.31 o
   0  21   5      204.22      196.54      6.93 o
   1  21   5        4.24       -1.85      2.34 o
   2  21   5       24.20       14.30      4.97 o
   3  21   5       68.55       93.53      6.12 o
   4  21   5        0.26        3.51      6.07 o
   5  21   5       25.23       14.45      7.78 o
   6  21   5        5.28        2.37      7.35 o
   7  21   5      148.52      146.58     21.36 o
   8  21   5       12.59       21.66     14.49 o
  -8  22   5        1.46        1.67      6.95 o
  -7  22   5       26.86       28.35      5.85 o
  -6  22   5      129.74      142.51      8.26 o
  -5  22   5      195.02      190.73     10.43 o
  -4  22   5        9.77        4.55      3.54 o
  -3  22   5        0.90        3.69      3.41 o
  -2  22   5       41.11       47.22      5.70 o
  -1  22   5        2.52        6.12      3.29 o
   0  22   5      377.42      352.14      9.13 o
   1  22   5      835.32      746.12     17.70 o
   2  22   5        0.50       -3.44      3.44 o
   3  22   5      420.54      365.53     16.30 o
   4  22   5       25.54       31.23     11.18 o
   5  22   5        1.15        4.13      9.13 o
   6  22   5        2.92        7.05      7.87 o
   7  22   5       13.56       28.13     14.19 o
   8  22   5       36.43       25.07     16.10 o
  -8  23   5        1.97       -0.67      6.74 o
  -7  23   5        1.59       -4.67      4.81 o
  -6  23   5        1.11       -2.62      4.51 o
  -5  23   5      127.86      130.14      7.29 o
  -4  23   5       17.76       15.91      4.25 o
  -3  23   5       16.37        7.81      3.83 o
  -2  23   5      169.72      182.21      7.10 o
  -1  23   5        2.06        2.04      3.30 o
   0  23   5      344.91      300.41     13.59 o
   1  23   5       99.96       65.37      7.97 o
   2  23   5        2.28       -0.39      3.74 o
   3  23   5       25.79       30.31      4.64 o
   4  23   5       57.75       66.41      9.93 o
   5  23   5      105.43      112.10     12.34 o
   6  23   5       24.24       42.10      9.99 o
   7  23   5       17.08       17.80     12.84 o
   8  23   5       18.75       31.74     16.15 o
  -7  24   5        0.94       -4.65      7.04 o
  -6  24   5        3.99       -0.30      4.99 o
  -5  24   5       15.37        7.84      4.76 o
  -4  24   5        1.09        5.96      3.88 o
  -3  24   5       11.73       15.49      4.79 o
  -2  24   5      589.91      560.41     12.14 o
  -1  24   5      262.56      250.85      8.42 o
   0  24   5      250.28      236.36     26.00 o
   1  24   5      196.68      181.31      9.46 o
   2  24   5        9.95       -3.87      3.87 o
   3  24   5       18.11       10.94      6.23 o
   4  24   5        0.70       -0.74      7.12 o
   5  24   5       23.76       15.47      7.82 o
   6  24   5       10.57       23.69      9.85 o
   7  24   5       34.54       45.38     15.50 o
  -7  25   5        0.46        4.34      6.76 o
  -6  25   5       41.63       44.62      6.72 o
  -5  25   5        2.95        2.62      4.62 o
  -4  25   5       24.38       30.42      4.94 o
  -3  25   5       19.57       21.71      4.39 o
  -2  25   5      141.89      155.98      6.95 o
  -1  25   5        5.74        0.84      4.40 o
   0  25   5        4.69        2.27      4.25 o
   1  25   5       14.56       14.42      5.97 o
   2  25   5       56.11       38.89      5.61 o
   3  25   5       51.63       50.82      5.37 o
   4  25   5       11.50       10.58      7.10 o
   5  25   5       82.49       84.12     14.09 o
   6  25   5        0.67        7.35      8.16 o
   7  25   5        0.18      -11.94     11.94 o
  -7  26   5       31.94       37.46      8.83 o
  -6  26   5       22.38       13.66      5.93 o
  -5  26   5        0.02       -4.59      4.59 o
  -4  26   5       16.17       18.63      4.80 o
  -3  26   5        8.45        8.11      3.95 o
  -2  26   5       27.97       24.90      5.09 o
  -1  26   5        1.95        8.23      4.79 o
   0  26   5      203.37      207.32     13.70 o
   1  26   5      191.51      210.83     11.86 o
   2  26   5       52.96       53.67      9.10 o
   3  26   5       17.17        8.83      4.31 o
   4  26   5        4.12       -3.43      5.90 o
   5  26   5       93.22       87.99     12.09 o
   6  26   5        0.00        7.34     11.01 o
   7  26   5        0.00      -10.48     10.48 o
  -7  27   5       52.18       69.08      9.55 o
  -6  27   5       31.86       25.05      8.05 o
  -5  27   5       39.63       35.21      6.25 o
  -4  27   5       73.20       76.62      6.95 o
  -3  27   5      123.44      129.40      8.32 o
  -2  27   5       25.90       17.21      5.10 o
  -1  27   5      171.40      175.44      9.88 o
   0  27   5      401.16      377.62     13.36 o
   1  27   5        1.23       -0.13      9.18 o
   2  27   5      146.61      147.89     10.96 o
   3  27   5      212.32      195.83     10.64 o
   4  27   5       31.02       17.86      7.96 o
   5  27   5       53.01       80.08     14.82 o
   6  27   5       27.33       21.58      9.76 o
   7  27   5       38.18        9.23     14.99 o
  -7  28   5        0.18       10.88     10.98 o
  -6  28   5       22.25       26.57      6.64 o
  -5  28   5       10.75       17.33      6.40 o
  -4  28   5      113.25      131.83      9.97 o
  -3  28   5      105.99       92.01      8.44 o
  -2  28   5       78.79       71.95      6.78 o
  -1  28   5       22.86       18.90      5.64 o
   0  28   5      143.20      150.33      9.20 o
   1  28   5       22.04        2.89      5.82 o
   2  28   5      103.10       95.95      8.96 o
   3  28   5        0.05       -1.53      7.40 o
   4  28   5        8.94       21.76     12.79 o
   5  28   5       49.74       52.99     13.21 o
   6  28   5       71.50       89.77     13.34 o
  -6  29   5       32.05       39.23      8.70 o
  -5  29   5        0.16        6.76      6.45 o
  -4  29   5        6.39       12.12      6.25 o
  -3  29   5        3.04       -1.08      4.56 o
  -2  29   5       88.80       73.52      7.33 o
  -1  29   5        2.82        0.45      4.90 o
   0  29   5       47.89       57.26      6.96 o
   1  29   5      155.30      156.47     11.35 o
   2  29   5       18.58        4.47      6.05 o
   3  29   5       40.40       35.02      6.60 o
   4  29   5       41.67       59.17     15.25 o
   5  29   5       57.66       49.50     15.90 o
   6  29   5       17.71       26.63     15.85 o
  -6  30   5        0.41       -0.09      7.01 o
  -5  30   5        2.77        2.27      9.48 o
  -4  30   5       41.58       49.10      7.98 o
  -3  30   5        0.44        6.03      7.59 o
  -2  30   5        0.79       -3.05      4.66 o
  -1  30   5       87.93       93.88      8.46 o
   0  30   5        1.81        5.56      6.47 o
   1  30   5       11.95       12.53      6.70 o
   2  30   5       94.70      136.28     10.69 o
   3  30   5       83.59       86.74      8.68 o
   4  30   5        9.00       -2.41     10.98 o
   5  30   5      122.29       98.79     19.36 o
   6  30   5        0.07        1.25     12.89 o
  -6  31   5       21.62       27.56      8.42 o
  -5  31   5        0.40        1.64      6.56 o
  -4  31   5      212.74      220.75     12.81 o
  -3  31   5       17.54       21.71      6.90 o
  -2  31   5        6.06       12.44      5.29 o
  -1  31   5        0.11        6.69      7.05 o
   0  31   5      170.04      190.95     18.78 o
   1  31   5        2.89        0.32      6.90 o
   2  31   5        7.35        1.25      6.16 o
   3  31   5       21.85       27.89      6.93 o
   4  31   5        6.26       16.65     13.79 o
   5  31   5        4.17       -5.62     11.99 o
   6  31   5       90.77      104.26     21.61 o
  -5  32   5       13.29       10.22      7.20 o
  -4  32   5        1.01        9.41      7.35 o
  -3  32   5       20.54       20.69      7.71 o
  -2  32   5       45.90       53.78      8.13 o
  -1  32   5       51.08       45.14      9.07 o
   0  32   5       20.69       21.75      7.60 o
   1  32   5        8.65        8.77      6.78 o
   2  32   5        3.89        6.08      6.92 o
   3  32   5        0.25        5.12      5.90 o
   4  32   5       30.50        6.32     12.09 o
   5  32   5       21.23       33.50     16.30 o
  -5  33   5       11.00       13.38      7.33 o
  -4  33   5        1.44       15.96      7.17 o
  -3  33   5       16.49        9.81      6.83 o
  -2  33   5        0.08       -6.08      6.08 o
  -1  33   5       23.61       19.21      8.53 o
   0  33   5        4.78       17.87      7.22 o
   1  33   5        0.17       -5.57      6.90 o
   2  33   5        7.72        1.42      6.20 o
   3  33   5        0.29        1.15      6.26 o
   4  33   5       19.34       -1.91     12.99 o
   5  33   5       89.84       82.14     20.56 o
  -4  34   5       78.61       84.10      9.62 o
  -3  34   5        0.95       -4.46      6.22 o
  -2  34   5        0.07       -2.49      6.20 o
  -1  34   5        9.93        0.89      7.19 o
   0  34   5      186.52      189.43     13.89 o
   1  34   5       52.70       48.18      8.92 o
   2  34   5       25.51       19.88      7.49 o
   3  34   5       57.55       69.15      9.12 o
   4  34   5       88.13       91.52     19.76 o
  -4  35   5        0.01        0.83      6.94 o
  -3  35   5        0.03       -4.59      6.66 o
  -2  35   5       71.98       68.29      9.25 o
  -1  35   5        6.14       11.47      7.90 o
   0  35   5       49.93       54.62      9.97 o
   1  35   5      160.91      176.91     15.42 o
   2  35   5       67.49       63.79      9.96 o
   3  35   5        0.02        9.13      7.02 o
   4  35   5        3.94       17.20     14.09 o
  -3  36   5       43.78       55.17      9.21 o
  -2  36   5        6.59        8.79      7.42 o
  -1  36   5       84.03       99.58     12.24 o
   0  36   5        2.66       -2.76      7.53 o
   1  36   5       39.98       83.59     11.07 o
   2  36   5        9.95       21.61      8.19 o
   3  36   5        0.08       11.13     13.89 o
  -2  37   5        1.22       -1.33     11.45 o
  -1  37   5        1.70        7.08      8.27 o
   0  37   5       22.66       25.49      9.14 o
   1  37   5        0.03        2.60      7.89 o
   2  37   5       20.79       16.62      8.42 o
  -1  38   5       62.40       58.69     10.97 o
   0  38   5       40.01       35.49     10.24 o
   1  38   5       38.19       33.00      9.58 o
  -8   0   6        0.01        1.49      6.45 o
  -6   0   6     1018.16     1051.09     28.82 o
  -4   0   6       50.96       43.83      3.84 o
  -2   0   6      179.60      169.19      9.40 o
   0   0   6     4598.67     4407.43     77.27 o
   2   0   6     1250.77     1194.99     25.51 o
   4   0   6     1081.39      976.88     19.29 o
   6   0   6      504.23      540.45     25.93 o
   8   0   6       40.26       47.94     12.19 o
  -9   1   6        0.10       -3.33      7.43 o
  -8   1   6       15.65        9.11      5.44 o
  -7   1   6        2.67        5.92      4.59 o
  -6   1   6       11.95       11.94      3.64 o
  -5   1   6      197.16      190.11      4.55 o
  -4   1   6       54.95       60.38      2.71 o
  -3   1   6      840.57      825.66     10.77 o
  -2   1   6       40.52       39.44      3.14 o
  -1   1   6      458.26      404.17      9.02 o
   0   1   6       33.02       23.20      2.75 o
   1   1   6     3581.83     3475.50     43.98 o
   2   1   6      182.97      218.45      6.27 o
   3   1   6      262.73      296.69      6.72 o
   4   1   6      540.03      509.52      8.35 o
   5   1   6      368.85      362.91     10.45 o
   6   1   6      904.10      828.41     23.50 o
   7   1   6      102.99       90.65      9.00 o
   8   1   6        0.02       -3.87      6.34 o
   9   1   6        0.69        9.08      7.91 o
  -9   2   6        5.95        6.63      8.53 o
  -8   2   6       29.94       15.52      5.65 o
  -7   2   6       77.96       81.25      6.82 o
  -6   2   6       50.27       38.84      3.82 o
  -5   2   6      159.01      178.22      4.50 o
  -4   2   6       38.63       47.15      2.84 o
  -3   2   6     2464.23     2406.98     22.35 o
  -2   2   6      426.17      397.57     12.19 o
  -1   2   6      975.83      997.47     14.40 o
   0   2   6     1356.91     1570.42     22.58 o
   1   2   6      544.11      590.91     10.93 o
   2   2   6       88.43      111.37      4.19 o
   3   2   6      192.44      193.16      5.01 o
   4   2   6       81.82       86.14      3.60 o
   5   2   6       58.91       66.90      5.42 o
   6   2   6        0.98        3.58      5.17 o
   7   2   6       99.99       95.05      9.11 o
   8   2   6       72.40       64.17      9.22 o
   9   2   6       21.86       16.58      8.21 o
  -9   3   6       13.21        5.50      8.56 o
  -8   3   6      151.36      159.54      9.48 o
  -7   3   6        0.04       -0.55      3.67 o
  -6   3   6       17.99        9.58      4.05 o
  -5   3   6       44.35       49.89      2.89 o
  -4   3   6       35.24       32.48      2.24 o
  -3   3   6        0.00       -1.72      1.72 o
  -2   3   6      565.81      451.65      9.03 o
  -1   3   6       51.72       68.94      3.51 o
   0   3   6        1.10       -1.05      2.01 o
   1   3   6      684.42      768.60     13.10 o
   2   3   6       65.74       90.40      3.96 o
   3   3   6      211.59      237.51      6.48 o
   4   3   6      458.25      488.38      8.09 o
   5   3   6     1823.03     1736.49     27.33 o
   6   3   6      124.70      145.72      9.81 o
   7   3   6       42.50       43.58     13.49 o
   8   3   6       23.66       16.01      7.18 o
   9   3   6       15.52        8.19      7.67 o
  -9   4   6        1.42       -2.50      6.54 o
  -8   4   6       19.20        9.02      7.38 o
  -7   4   6       48.45       45.99      5.61 o
  -6   4   6       86.28      103.04      5.00 o
  -5   4   6       77.20       71.91      3.50 o
  -4   4   6       22.04       32.86      2.48 o
  -3   4   6       94.77      106.07      3.36 o
  -2   4   6       33.94       51.87      4.10 o
  -1   4   6        0.13        5.93      2.77 o
   0   4   6     2353.81     2395.40     28.27 o
   1   4   6      462.29      491.81      9.80 o
   2   4   6       88.14      100.22      8.02 o
   3   4   6        1.76        3.24      1.81 o
   4   4   6     1615.74     1590.18     19.70 o
   5   4   6      208.34      228.56      8.53 o
   6   4   6      216.82      219.02     10.26 o
   7   4   6       84.07       99.66      9.35 o
   8   4   6       23.41       26.57     10.38 o
   9   4   6       53.27       59.20      9.60 o
  -9   5   6       56.88       50.60      8.48 o
  -8   5   6        0.75        1.67      4.57 o
  -7   5   6       23.81       23.97      4.74 o
  -6   5   6       71.31       59.45      4.58 o
  -5   5   6        2.93       10.07      2.35 o
  -4   5   6       35.09       42.92      2.75 o
  -3   5   6      469.07      449.53      6.91 o
  -2   5   6       12.40       21.57      2.33 o
  -1   5   6      217.34      267.06      5.91 o
   0   5   6       82.09       60.32      5.47 o
   1   5   6     3770.41     3807.80     41.72 o
   2   5   6        0.14        2.00      2.10 o
   3   5   6      211.73      219.74      6.14 o
   4   5   6      632.03      605.50     11.48 o
   5   5   6      304.53      324.48      9.85 o
   6   5   6      650.08      602.62     24.09 o
   7   5   6       52.74       43.52      7.58 o
   8   5   6        4.23       12.43      6.66 o
   9   5   6        0.03        0.00      7.50 o
  -9   6   6        0.44       -3.20      5.09 o
  -8   6   6        7.75        3.33      4.62 o
  -7   6   6        9.07       12.91      4.42 o
  -6   6   6      334.89      323.19      8.48 o
  -5   6   6      105.12       89.60      3.81 o
  -4   6   6      564.96      653.66      8.66 o
  -3   6   6      114.75      151.35      4.14 o
  -2   6   6     1456.51     1363.12     16.74 o
  -1   6   6      290.11      344.77      8.50 o
   0   6   6     2038.20     2008.55     24.48 o
   1   6   6      841.01      853.02     10.25 o
   2   6   6        3.21        2.56      1.64 o
   3   6   6       16.06       20.38      2.50 o
   4   6   6      186.57      213.66      6.84 o
   5   6   6        2.21        6.41      3.70 o
   6   6   6        1.79       14.67      5.04 o
   7   6   6        1.70        6.73      5.81 o
   8   6   6        4.00        9.75     13.46 o
   9   6   6        8.10       14.14      7.90 o
  -9   7   6        1.21       -5.59      7.30 o
  -8   7   6       30.53       27.84      5.57 o
  -7   7   6       94.75      102.42      6.84 o
  -6   7   6       84.47       64.90      4.90 o
  -5   7   6       30.99       31.82      3.43 o
  -4   7   6       40.17       52.23      3.41 o
  -3   7   6     1354.83     1349.66     14.17 o
  -2   7   6      470.32      502.41      8.52 o
  -1   7   6      437.40      550.64      9.03 o
   0   7   6      664.37      772.90     10.84 o
   1   7   6     1626.26     1681.32     17.36 o
   2   7   6        0.01        2.22      1.67 o
   3   7   6      168.40      169.08      6.10 o
   4   7   6      133.45      153.09      5.47 o
   5   7   6      911.52      850.85     15.00 o
   6   7   6      316.27      292.72     11.20 o
   7   7   6        7.12       15.26      6.10 o
   8   7   6       16.98       11.92      6.67 o
   9   7   6        0.11        7.03      7.28 o
  -9   8   6        6.20        4.64      5.81 o
  -8   8   6        7.11        4.66      4.70 o
  -7   8   6       74.31       68.09      6.17 o
  -6   8   6        1.86        0.96      3.14 o
  -5   8   6      623.81      626.03     10.30 o
  -4   8   6      484.94      499.54      7.46 o
  -3   8   6      229.03      230.92      4.99 o
  -2   8   6      534.30      540.54      8.97 o
  -1   8   6      790.48      866.55     11.44 o
   0   8   6      191.22      226.40      5.30 o
   1   8   6      744.18      849.18     10.18 o
   2   8   6      865.68      848.15     10.91 o
   3   8   6      494.90      521.24      9.49 o
   4   8   6      659.91      694.71     11.86 o
   5   8   6      371.17      392.42      9.76 o
   6   8   6       67.26       73.13      9.81 o
   7   8   6       85.08      118.97      9.27 o
   8   8   6       12.43        6.26      6.49 o
   9   8   6        6.64        4.70     10.33 o
  -9   9   6       10.42       18.02      6.42 o
  -8   9   6       17.53       15.77      6.30 o
  -7   9   6        2.40        0.99      3.95 o
  -6   9   6       27.13       23.42      3.96 o
  -5   9   6      383.74      405.72      8.42 o
  -4   9   6        2.53        3.12      1.96 o
  -3   9   6      239.47      252.11      6.12 o
  -2   9   6     1977.26     2028.58     23.03 o
  -1   9   6      835.49      943.78     12.14 o
   0   9   6      230.05      239.83      5.51 o
   1   9   6       10.43       10.08      1.58 o
   2   9   6      464.58      542.43      7.97 o
   3   9   6      345.01      336.62      8.49 o
   4   9   6      261.45      280.92      7.03 o
   5   9   6      649.12      622.95     12.45 o
   6   9   6        3.03        1.65      4.08 o
   7   9   6       39.69       50.90      7.34 o
   8   9   6        5.93        4.43      6.18 o
   9   9   6       43.25       40.93      8.92 o
  -9  10   6        9.53       11.54      6.23 o
  -8  10   6        1.56        3.90      4.82 o
  -7  10   6        5.36        3.41      4.17 o
  -6  10   6       11.09        4.83      3.30 o
  -5  10   6      258.56      248.19      6.62 o
  -4  10   6        0.21       -1.36      1.83 o
  -3  10   6      226.02      215.93      4.76 o
  -2  10   6      693.93      701.79     10.52 o
  -1  10   6     1956.58     1996.74     25.19 o
   0  10   6      417.34      493.75     13.26 o
   1  10   6        1.20       -0.37      1.31 o
   2  10   6       32.84       26.09      2.08 o
   3  10   6      957.88      909.57     13.66 o
   4  10   6      102.34       89.16      4.34 o
   5  10   6      198.98      190.97      7.48 o
   6  10   6       10.45        5.17      5.01 o
   7  10   6      134.39      130.17      9.56 o
   8  10   6       44.86       35.07      7.21 o
   9  10   6        1.30        1.00      6.42 o
  -9  11   6        5.15       -1.87      9.03 o
  -8  11   6       69.79       53.05      6.48 o
  -7  11   6       57.97       51.57      8.79 o
  -6  11   6      210.85      210.36      7.15 o
  -5  11   6       64.81       61.30      4.09 o
  -4  11   6       75.96       69.94      3.20 o
  -3  11   6       80.75       86.73      3.53 o
  -2  11   6       20.66       17.80      2.74 o
  -1  11   6        5.70        7.78      2.49 o
   0  11   6      158.87      211.71      6.05 o
   1  11   6      519.05      448.08      6.96 o
   2  11   6      440.78      474.03      8.34 o
   3  11   6      249.76      270.49      5.37 o
   4  11   6      347.61      317.23     11.44 o
   5  11   6      164.90      168.84      6.92 o
   6  11   6        0.42       -3.92      3.92 o
   7  11   6       57.96       65.21      8.45 o
   8  11   6        1.62        3.89      5.93 o
   9  11   6        1.65        2.16      6.51 o
  -9  12   6       25.29       38.55      8.87 o
  -8  12   6       16.19       12.53      5.23 o
  -7  12   6        0.00       -0.58      3.88 o
  -6  12   6      147.13      131.59      6.13 o
  -5  12   6        4.38        2.98      2.79 o
  -4  12   6        6.14        4.89      2.33 o
  -3  12   6      114.67       94.45      3.72 o
  -2  12   6      127.13      128.57      4.75 o
  -1  12   6      177.85      166.93      5.67 o
   0  12   6     1948.08     1950.63     24.57 o
   1  12   6      107.04      105.69      3.49 o
   2  12   6      899.00      918.95     13.37 o
   3  12   6      308.59      337.31      6.18 o
   4  12   6      261.84      267.99      7.96 o
   5  12   6        7.57        8.38      3.35 o
   6  12   6      133.19      151.51     15.30 o
   7  12   6       11.00        8.15      5.13 o
   8  12   6       35.14       34.92      9.63 o
   9  12   6        1.53       16.30     11.89 o
  -9  13   6        1.41        0.29      7.09 o
  -8  13   6       14.03       21.07      7.46 o
  -7  13   6       11.04       11.73      4.35 o
  -6  13   6       22.58       23.05      4.12 o
  -5  13   6       45.80       57.10      4.56 o
  -4  13   6       21.54       20.66      3.22 o
  -3  13   6        1.94       -0.69      2.39 o
  -2  13   6      177.16      202.44      5.82 o
  -1  13   6      170.38      156.55      7.06 o
   0  13   6     1232.38     1257.09     17.61 o
   1  13   6       37.97       39.27      2.71 o
   2  13   6       14.56       11.98      2.41 o
   3  13   6      463.73      441.51      8.62 o
   4  13   6       14.47       12.76      4.21 o
   5  13   6        5.00        1.88      3.28 o
   6  13   6       71.94       81.33      6.69 o
   7  13   6        5.32        2.58      4.86 o
   8  13   6       53.98       62.81      7.77 o
   9  13   6        4.76       -5.57     10.53 o
  -9  14   6       18.18       15.02      7.81 o
  -8  14   6       42.11       39.44      8.31 o
  -7  14   6       32.37       33.23      5.13 o
  -6  14   6      934.03      931.85     15.22 o
  -5  14   6       74.88       65.90      4.58 o
  -4  14   6      703.77      614.26     10.75 o
  -3  14   6        6.46       10.67      2.32 o
  -2  14   6       13.70       23.26      2.96 o
  -1  14   6      589.89      546.49     10.57 o
   0  14   6       53.77       61.02      4.55 o
   1  14   6      861.90      921.67     12.52 o
   2  14   6       18.25       26.11      2.77 o
   3  14   6      302.89      315.70      7.72 o
   4  14   6      413.20      377.89     10.79 o
   5  14   6       59.66       49.48      7.10 o
   6  14   6       92.08       82.16      7.07 o
   7  14   6       32.79       40.73      5.81 o
   8  14   6       38.58       54.36     15.50 o
   9  14   6       10.92       -8.68     10.23 o
  -9  15   6        7.28        2.89      7.34 o
  -8  15   6       47.48       55.62      8.88 o
  -7  15   6       10.45        9.80      5.16 o
  -6  15   6       93.09      103.93      5.87 o
  -5  15   6       27.68       28.80      3.79 o
  -4  15   6      112.24      115.36      5.15 o
  -3  15   6      279.20      275.18      6.98 o
  -2  15   6      975.02      930.50     13.78 o
  -1  15   6        2.26       -2.07      2.46 o
   0  15   6      625.70      571.30     10.56 o
   1  15   6      120.26      127.04      4.98 o
   2  15   6      756.51      758.49     10.92 o
   3  15   6      315.17      333.93      7.36 o
   4  15   6      116.95      101.54      5.85 o
   5  15   6      142.69      127.95      5.95 o
   6  15   6       19.24       22.15      8.20 o
   7  15   6        7.14       17.55     11.38 o
   8  15   6       39.52       45.28     15.14 o
   9  15   6       11.37        2.26     11.43 o
  -9  16   6        5.43       10.74      7.59 o
  -8  16   6        8.67       14.74      7.79 o
  -7  16   6      170.66      144.85      8.48 o
  -6  16   6       56.77       64.80      5.51 o
  -5  16   6        1.62        4.78      3.49 o
  -4  16   6       43.79       35.76      3.83 o
  -3  16   6      232.10      225.13      7.17 o
  -2  16   6     1806.51     1727.81     18.26 o
  -1  16   6       33.64       28.95      3.84 o
   0  16   6      458.64      418.02      9.08 o
   1  16   6      238.51      217.26      8.30 o
   2  16   6      436.51      437.18      8.82 o
   3  16   6      838.05      784.45     14.01 o
   4  16   6      212.45      198.43      7.00 o
   5  16   6        2.57        3.94      6.02 o
   6  16   6       24.48       16.25     10.38 o
   7  16   6        1.39        2.81      9.78 o
   8  16   6        0.31       12.69     13.09 o
  -8  17   6       10.52        9.10      7.14 o
  -7  17   6      135.87      143.26      8.39 o
  -6  17   6      419.65      459.51     14.37 o
  -5  17   6       27.13       22.19      5.01 o
  -4  17   6       26.31       22.54      3.51 o
  -3  17   6      740.48      660.44     12.27 o
  -2  17   6       87.12       85.06      4.27 o
  -1  17   6      699.31      630.50     11.21 o
   0  17   6     2799.73     2693.72     37.29 o
   1  17   6      526.23      556.10     12.17 o
   2  17   6     2953.17     2703.31     36.80 o
   3  17   6      657.75      651.48     13.01 o
   4  17   6      497.35      490.89     12.46 o
   5  17   6      192.52      187.45     15.67 o
   6  17   6      238.46      226.87     22.62 o
   7  17   6      185.21      138.81     19.16 o
   8  17   6       80.85      101.05     19.31 o
  -8  18   6        1.31        5.87      7.23 o
  -7  18   6        0.60       -1.20      4.57 o
  -6  18   6       29.29       31.31      5.66 o
  -5  18   6      465.86      519.60     10.69 o
  -4  18   6       21.90       23.96      3.56 o
  -3  18   6      569.43      557.20     11.21 o
  -2  18   6      552.65      555.73      9.81 o
  -1  18   6     2237.14     2180.07     25.41 o
   0  18   6      522.04      519.56     16.06 o
   1  18   6      708.01      711.20     14.36 o
   2  18   6      536.06      586.88     12.41 o
   3  18   6      541.26      537.75     13.86 o
   4  18   6      385.22      369.38     22.16 o
   5  18   6       13.02       19.28      7.55 o
   6  18   6       31.42       32.60     12.49 o
   7  18   6      114.04      109.02     18.60 o
   8  18   6        6.73       36.06     15.50 o
  -8  19   6        5.43        5.69      7.34 o
  -7  19   6        3.08       -0.78      4.83 o
  -6  19   6        0.23       -2.84      4.53 o
  -5  19   6       16.75       21.17      4.38 o
  -4  19   6        0.23        3.19      3.21 o
  -3  19   6       66.06       67.48      4.91 o
  -2  19   6      485.37      443.02      9.55 o
  -1  19   6      299.91      289.63      8.22 o
   0  19   6      153.08      150.48      9.20 o
   1  19   6     1248.93     1139.70     19.77 o
   2  19   6      183.99      150.54      6.66 o
   3  19   6       13.14        5.91      4.78 o
   4  19   6       75.51       94.98      5.53 o
   5  19   6       81.07       81.93     10.66 o
   6  19   6       29.58       38.01     13.29 o
   7  19   6      111.58      121.91     19.66 o
   8  19   6        4.24       -5.32     11.33 o
  -8  20   6       23.97       18.77      8.24 o
  -7  20   6        6.73        1.49      5.06 o
  -6  20   6       74.87       76.62      6.77 o
  -5  20   6       35.39       34.12      5.01 o
  -4  20   6      118.08      119.87      5.41 o
  -3  20   6        0.63        2.18      3.16 o
  -2  20   6       77.27       81.14      5.40 o
  -1  20   6      303.42      297.85      8.30 o
   0  20   6      234.98      213.50      6.91 o
   1  20   6      475.05      407.40     10.84 o
   2  20   6      707.78      675.30     13.91 o
   3  20   6       26.44       24.97      4.36 o
   4  20   6        7.76       15.29      5.01 o
   5  20   6      494.07      458.90     21.10 o
   6  20   6      131.26      101.65     17.05 o
   7  20   6       12.90       29.84     13.74 o
   8  20   6       12.35        2.11     11.03 o
  -8  21   6        1.94        2.91      8.25 o
  -7  21   6        1.74       -6.23      7.21 o
  -6  21   6       16.80       12.65      7.07 o
  -5  21   6        0.77       -2.88      4.99 o
  -4  21   6        0.91       -3.23      3.23 o
  -3  21   6       53.49       54.60      5.00 o
  -2  21   6        1.18       -2.11      4.59 o
  -1  21   6     1230.07     1179.72     20.02 o
   0  21   6      287.06      267.31     14.21 o
   1  21   6      162.86      151.89      7.68 o
   2  21   6       58.32       50.35      4.79 o
   3  21   6      313.04      294.39     10.30 o
   4  21   6        0.57        3.06      4.22 o
   5  21   6       38.47       59.75     11.46 o
   6  21   6      143.37      150.24     20.26 o
   7  21   6       64.31       47.99     15.55 o
   8  21   6       28.73        9.73     13.04 o
  -8  22   6        2.19       15.86      7.84 o
  -7  22   6       10.96       13.60      6.35 o
  -6  22   6        1.79        6.04      4.84 o
  -5  22   6       21.82       36.13      5.98 o
  -4  22   6        8.14        5.50      3.86 o
  -3  22   6       10.62       15.73      4.02 o
  -2  22   6      105.28       93.27      5.62 o
  -1  22   6      611.53      566.65     12.86 o
   0  22   6      477.91      444.00      9.82 o
   1  22   6     1147.94     1125.48     20.17 o
   2  22   6        2.16        5.31      4.12 o
   3  22   6       95.26      105.90      5.55 o
   4  22   6        9.53        6.90     17.03 o
   5  22   6       94.74       93.79     11.65 o
   6  22   6        4.69       -1.71     10.38 o
   7  22   6        4.62        8.83     11.94 o
   8  22   6        0.81        5.06     11.89 o
  -7  23   6        1.16        0.18      7.17 o
  -6  23   6       30.08       18.30      6.04 o
  -5  23   6       12.68       11.81      5.29 o
  -4  23   6      126.68      141.20      7.48 o
  -3  23   6        0.06       -1.62      3.49 o
  -2  23   6       46.06       55.29      5.01 o
  -1  23   6       21.28       28.18      4.04 o
   0  23   6       61.76       70.84      6.63 o
   1  23   6        3.91        8.08      4.11 o
   2  23   6      670.36      683.66     17.27 o
   3  23   6        8.30        6.92      3.23 o
   4  23   6      260.25      265.98     21.06 o
   5  23   6        8.15        3.18      7.44 o
   6  23   6       12.74        2.31     11.08 o
   7  23   6       46.21       68.15     18.05 o
  -7  24   6        0.00       -4.10      6.64 o
  -6  24   6        3.83       -4.94      6.29 o
  -5  24   6       22.35       20.36      5.57 o
  -4  24   6        8.43       15.60      4.59 o
  -3  24   6       87.28       86.04      6.10 o
  -2  24   6        0.02       -0.42      3.44 o
  -1  24   6      126.75      111.55      7.15 o
   0  24   6      255.21      234.91     10.41 o
   1  24   6        1.22        4.23      4.51 o
   2  24   6      200.03      182.87     10.35 o
   3  24   6      209.08      192.55      7.54 o
   4  24   6        0.04        1.21     12.31 o
   5  24   6      133.32      125.01     13.03 o
   6  24   6        6.83       -4.26     11.23 o
   7  24   6        1.41       24.02     14.54 o
  -7  25   6        9.61        7.75      7.20 o
  -6  25   6        7.12        8.76      6.73 o
  -5  25   6        0.78       -3.34      5.93 o
  -4  25   6      109.17      103.53      7.46 o
  -3  25   6       10.66       -0.64      3.79 o
  -2  25   6        0.94       -2.15      4.06 o
  -1  25   6      152.03      160.73      8.30 o
   0  25   6      240.31      232.24     10.65 o
   1  25   6      224.43      193.34     11.52 o
   2  25   6      125.32       94.35      7.27 o
   3  25   6       92.25       94.96      6.82 o
   4  25   6       15.00       18.96      7.98 o
   5  25   6       30.94       26.10      8.95 o
   6  25   6       41.54       44.38     15.30 o
   7  25   6       20.87       20.66     14.94 o
  -7  26   6        3.35       -5.30      6.95 o
  -6  26   6       35.09       39.78      7.24 o
  -5  26   6       88.27      111.48      8.40 o
  -4  26   6       70.18       60.61      6.66 o
  -3  26   6        0.01        0.67      4.13 o
  -2  26   6       25.27       28.10      5.44 o
  -1  26   6       56.18       54.78      5.95 o
   0  26   6       83.22       70.22      7.72 o
   1  26   6        9.08        3.78      7.92 o
   2  26   6       31.88       31.59     12.09 o
   3  26   6       21.47       18.65      5.04 o
   4  26   6       78.88       61.39     10.62 o
   5  26   6        4.92       -6.93      6.93 o
   6  26   6        0.20        0.05     11.58 o
   7  26   6        5.73       11.94     13.69 o
  -6  27   6        5.99        8.96      6.24 o
  -5  27   6       39.37       51.94      7.57 o
  -4  27   6       19.15        9.99      6.73 o
  -3  27   6        6.16        6.04      5.28 o
  -2  27   6      160.04      145.44      8.51 o
  -1  27   6        2.20        1.71      4.16 o
   0  27   6       19.28       15.64      6.60 o
   1  27   6      155.71      132.23     10.33 o
   2  27   6        1.90        2.62      9.48 o
   3  27   6       30.39       25.96     12.89 o
   4  27   6       37.41       59.14     10.39 o
   5  27   6       15.78       -2.97      7.76 o
   6  27   6       50.08       35.15     16.25 o
  -6  28   6       19.55       11.69      7.54 o
  -5  28   6      106.05      120.75     10.92 o
  -4  28   6       13.29        8.65      7.13 o
  -3  28   6       51.46       59.52      8.12 o
  -2  28   6        1.93       -4.34      4.34 o
  -1  28   6       31.55       33.50      5.68 o
   0  28   6       82.77       69.50      6.49 o
   1  28   6       31.54       55.39      8.31 o
   2  28   6       15.33       17.32      6.69 o
   3  28   6       21.70       30.02      6.32 o
   4  28   6       17.77       -0.70     12.09 o
   5  28   6       57.74       64.94     11.74 o
   6  28   6        1.32       11.33     14.39 o
  -6  29   6        6.90        8.91      7.17 o
  -5  29   6        8.62        9.00     10.35 o
  -4  29   6        0.49        2.26      6.00 o
  -3  29   6      101.89      115.19      9.74 o
  -2  29   6        0.95        0.70      4.42 o
  -1  29   6       32.51       38.16      6.09 o
   0  29   6      324.78      340.94     11.88 o
   1  29   6       73.28       68.73      8.95 o
   2  29   6       17.73       15.87      6.86 o
   3  29   6        2.61        8.85      5.95 o
   4  29   6       74.73       93.83     18.25 o
   5  29   6       21.81       30.69     14.59 o
  -6  30   6       60.58       95.87     10.55 o
  -5  30   6       12.86       18.85      7.77 o
  -4  30   6        9.50        0.09      6.44 o
  -3  30   6       52.02       57.22      8.30 o
  -2  30   6       61.00       58.48      7.29 o
  -1  30   6       61.90       66.89      7.03 o
   0  30   6       85.21       71.89      7.99 o
   1  30   6       57.25      101.33     14.12 o
   2  30   6       31.43       43.52      8.11 o
   3  30   6        8.75       -1.20      5.68 o
   4  30   6       63.78       45.33     16.15 o
   5  30   6        6.08        2.46     12.89 o
  -5  31   6       24.17       35.27      8.49 o
  -4  31   6        8.01        3.68      7.51 o
  -3  31   6        5.67        2.04      6.09 o
  -2  31   6       25.83       15.94      5.91 o
  -1  31   6        0.16       -5.53      5.53 o
   0  31   6        5.23        3.37      5.40 o
   1  31   6       36.89       22.33      7.49 o
   2  31   6        0.56        3.60      6.46 o
   3  31   6        4.62        5.54      5.84 o
   4  31   6       12.90       13.54     12.74 o
   5  31   6        6.85        3.31     12.19 o
  -5  32   6       73.33       70.44     11.38 o
  -4  32   6        3.90       -2.55      6.51 o
  -3  32   6       19.64       19.45      7.63 o
  -2  32   6        7.67       -2.61      7.15 o
  -1  32   6       11.06        1.90      6.21 o
   0  32   6       16.55        6.11     11.37 o
   1  32   6        3.80       -4.64      7.95 o
   2  32   6        5.56        7.71      6.60 o
   3  32   6        5.31       -5.62      5.62 o
   4  32   6        0.08       -1.45     13.49 o
   5  32   6       56.10       43.73     17.95 o
  -4  33   6       10.18        1.99      6.61 o
  -3  33   6       25.61       33.27      7.97 o
  -2  33   6       12.47       21.12      7.20 o
  -1  33   6       38.76       40.15      7.88 o
   0  33   6        0.64       -5.88      5.88 o
   1  33   6        0.39       -1.35      6.36 o
   2  33   6       20.34       15.29      7.31 o
   3  33   6        1.12        0.58      6.17 o
   4  33   6        4.91       -2.41     12.79 o
  -4  34   6       48.61       55.15      9.78 o
  -3  34   6       23.07       37.11      8.30 o
  -2  34   6       16.19       10.53      7.58 o
  -1  34   6       84.47       96.57     10.43 o
   0  34   6       69.28       60.90      8.56 o
   1  34   6        7.28        5.33      7.48 o
   2  34   6        0.01        0.80      6.89 o
   3  34   6       88.81      125.41     10.86 o
   4  34   6       11.28       27.43     15.30 o
  -3  35   6      176.26      210.31     13.58 o
  -2  35   6        5.93        6.28      7.18 o
  -1  35   6       38.03       54.76      8.91 o
   0  35   6       16.68       28.84      7.67 o
   1  35   6       37.30       14.33      8.55 o
   2  35   6       20.71        9.20     20.44 o
   3  35   6        0.30       12.09     13.79 o
  -3  36   6        0.33        4.36      7.18 o
  -2  36   6        3.70       -4.77      6.94 o
  -1  36   6        0.02       -5.20      8.27 o
   0  36   6        5.78        8.87      7.10 o
   1  36   6        0.19        0.80      6.61 o
   2  36   6        6.46        9.38      7.61 o
   3  36   6       24.46       31.39     15.95 o
  -2  37   6       46.95       54.29     17.55 o
  -1  37   6       30.71       31.29      8.35 o
   0  37   6       33.04       22.51     11.11 o
   1  37   6       33.94       13.61      8.65 o
   2  37   6        2.53        4.28      7.64 o
  -9   0   7        3.35      -10.33     10.33 o
  -7   0   7      210.66      220.04     14.41 o
  -5   0   7      252.41      267.08      8.48 o
  -3   0   7        1.94        7.02      4.91 o
  -1   0   7      956.36     1003.82     24.18 o
   1   0   7     5410.87     5715.78     99.07 o
   3   0   7        1.28        4.44      2.91 o
   5   0   7      697.18      671.44     21.35 o
   7   0   7       28.61       17.30      9.28 o
   9   0   7       39.27       48.14     14.24 o
  -9   1   7        3.37        3.37      8.05 o
  -8   1   7        2.07       -4.85      4.91 o
  -7   1   7       28.64       39.65      8.01 o
  -6   1   7      114.63      129.43      6.00 o
  -5   1   7       17.78       20.04      2.64 o
  -4   1   7      857.26      833.93     10.37 o
  -3   1   7      902.01      919.74     17.15 o
  -2   1   7      222.46      263.66      8.14 o
  -1   1   7      707.83      719.06     13.65 o
   0   1   7      187.90      169.20      6.09 o
   1   1   7      638.37      599.62     11.82 o
   2   1   7      466.22      518.58     10.71 o
   3   1   7        1.11        4.34      2.30 o
   4   1   7       39.27       34.65      3.89 o
   5   1   7      373.41      396.59     11.36 o
   6   1   7      126.47      124.21      9.94 o
   7   1   7       15.44       17.50      6.81 o
   8   1   7        1.50       -2.86      6.38 o
   9   1   7        0.26        0.12      7.60 o
  -9   2   7        5.39       -3.21      7.70 o
  -8   2   7        0.95       -0.48      4.86 o
  -7   2   7       79.76       78.95      7.14 o
  -6   2   7       41.83       29.44      4.95 o
  -5   2   7       32.70       33.65      3.07 o
  -4   2   7      124.06      103.05      3.67 o
  -3   2   7      752.51      720.86     11.76 o
  -2   2   7     1271.91     1216.89     17.81 o
  -1   2   7       29.87       25.65      3.23 o
   0   2   7     1085.40     1124.93     20.49 o
   1   2   7       28.31       22.71      3.06 o
   2   2   7      269.07      258.97      7.94 o
   3   2   7       31.66       29.26      3.34 o
   4   2   7      246.35      213.57      7.40 o
   5   2   7       17.35       22.76      5.17 o
   6   2   7      224.76      187.60     11.47 o
   7   2   7        8.76        6.75      6.26 o
   8   2   7        1.87       -2.58      6.40 o
   9   2   7        0.38        6.84      7.58 o
  -9   3   7       15.00        5.72      7.76 o
  -8   3   7       19.71        6.67      5.28 o
  -7   3   7       71.20       66.54      6.86 o
  -6   3   7       12.31       14.78      3.28 o
  -5   3   7        9.94       12.02      2.45 o
  -4   3   7      223.39      193.84      4.65 o
  -3   3   7        2.07        7.71      2.51 o
  -2   3   7      190.37      159.52      6.56 o
  -1   3   7        9.11        4.45      2.15 o
   0   3   7      115.64      141.76      5.65 o
   1   3   7       78.83       41.91      3.54 o
   2   3   7      851.01      927.75     15.69 o
   3   3   7      933.82      907.65     13.90 o
   4   3   7       36.77       41.67      3.91 o
   5   3   7      341.58      352.05     10.73 o
   6   3   7       45.02       37.93      6.89 o
   7   3   7        3.24        7.60      6.10 o
   8   3   7        0.01       -3.16     13.51 o
   9   3   7        5.99        6.53      7.55 o
  -9   4   7        6.65       13.35     11.06 o
  -8   4   7       25.97       20.44      5.88 o
  -7   4   7        1.14       -1.10      4.35 o
  -6   4   7      296.80      293.79      8.61 o
  -5   4   7      107.45      113.16      4.13 o
  -4   4   7        2.32       -1.71      1.71 o
  -3   4   7      285.51      309.04      6.84 o
  -2   4   7      495.42      499.29     10.12 o
  -1   4   7       78.01       95.86      4.33 o
   0   4   7       95.61       95.87      4.14 o
   1   4   7       29.71       21.60      4.89 o
   2   4   7      117.84      162.97      4.86 o
   3   4   7      277.12      266.82      6.20 o
   4   4   7      410.36      395.68      9.31 o
   5   4   7      174.23      183.99      8.27 o
   6   4   7       56.98       65.70      7.90 o
   7   4   7        9.07        5.53      5.99 o
   8   4   7       78.61       86.35     10.68 o
   9   4   7       75.42       73.02     10.73 o
  -9   5   7        3.87       -2.60      8.10 o
  -8   5   7        4.82        3.40      4.88 o
  -7   5   7       17.23       11.43      4.68 o
  -6   5   7       16.25       22.24      3.61 o
  -5   5   7       25.90       26.29      2.81 o
  -4   5   7        8.16        6.92      2.07 o
  -3   5   7        3.95        5.35      2.31 o
  -2   5   7       27.33       45.47      3.46 o
  -1   5   7      186.36      181.65      8.29 o
   0   5   7      667.46      647.80     11.01 o
   1   5   7      115.43      105.43      4.92 o
   2   5   7      898.96      940.03     12.76 o
   3   5   7      389.59      402.81      7.58 o
   4   5   7       22.94       28.54      3.79 o
   5   5   7      100.62      109.17      6.57 o
   6   5   7      279.14      262.68     19.26 o
   7   5   7       22.53       23.04      7.02 o
   8   5   7        0.91       -4.96     11.31 o
   9   5   7        1.84        3.71      7.61 o
  -9   6   7        7.55       10.31      9.52 o
  -8   6   7        7.24        5.42      4.99 o
  -7   6   7        0.19        4.91      4.23 o
  -6   6   7        3.58       -2.46      2.98 o
  -5   6   7       42.08       23.77      2.90 o
  -4   6   7      126.12      127.44      3.93 o
  -3   6   7      197.13      158.60      5.03 o
  -2   6   7      613.33      596.58      9.22 o
  -1   6   7      333.95      346.24      7.97 o
   0   6   7      543.36      637.26     10.94 o
   1   6   7       29.97       29.27      2.72 o
   2   6   7      218.80      201.61      5.22 o
   3   6   7        0.35       -1.35      1.94 o
   4   6   7      451.22      414.52     10.51 o
   5   6   7        0.05        3.78      4.05 o
   6   6   7        0.19       -4.48      4.78 o
   7   6   7        0.57        3.59      5.67 o
   8   6   7        6.30        2.47      7.47 o
   9   6   7       64.42       64.70     29.11 o
  -9   7   7        8.91       -1.86      8.58 o
  -8   7   7        0.33        1.05      5.68 o
  -7   7   7      127.83      109.24      7.20 o
  -6   7   7        0.48       -0.11      3.18 o
  -5   7   7       14.36       10.43      2.78 o
  -4   7   7      649.12      637.84      8.84 o
  -3   7   7       26.02       40.25      3.27 o
  -2   7   7       19.68        9.05      2.18 o
  -1   7   7       54.83       56.82      3.40 o
   0   7   7     1832.95     1758.74     22.70 o
   1   7   7      592.88      572.93      8.78 o
   2   7   7      111.03       97.46      3.81 o
   3   7   7       89.64       94.38      4.39 o
   4   7   7       19.98       18.57      3.64 o
   5   7   7        0.25        0.19      4.08 o
   6   7   7       92.92       76.33      7.93 o
   7   7   7        3.58       12.79      6.14 o
   8   7   7        2.23        0.18      9.58 o
   9   7   7       13.40       14.53      7.93 o
  -9   8   7       76.08       96.85     11.11 o
  -8   8   7        0.41        6.81      4.97 o
  -7   8   7        1.42       -2.27      4.06 o
  -6   8   7      231.89      244.40      7.75 o
  -5   8   7      155.53      151.27      5.17 o
  -4   8   7      471.13      436.02      7.15 o
  -3   8   7      151.88      157.76      4.37 o
  -2   8   7        1.21       -1.81      1.81 o
  -1   8   7        0.02       -1.42      1.44 o
   0   8   7      105.78       63.53      3.71 o
   1   8   7      946.83      874.74     10.85 o
   2   8   7        7.49       10.16      2.07 o
   3   8   7      371.18      374.60      9.40 o
   4   8   7       62.66       67.00      4.90 o
   5   8   7      204.31      209.09      9.38 o
   6   8   7        2.68       -4.20      4.53 o
   7   8   7       71.67       76.02     12.26 o
   8   8   7       15.20       19.60      9.60 o
   9   8   7        5.70        9.20      7.42 o
  -9   9   7        1.92       -7.72      7.72 o
  -8   9   7       12.90       23.06      6.92 o
  -7   9   7        9.42        6.60      4.44 o
  -6   9   7       27.21       13.92      3.79 o
  -5   9   7       18.29       16.11      2.93 o
  -4   9   7        0.64        2.02      2.04 o
  -3   9   7       37.98       33.06      2.51 o
  -2   9   7       56.78       60.44      3.86 o
  -1   9   7       91.13       80.98      2.99 o
   0   9   7      276.32      304.70      5.42 o
   1   9   7      134.90      119.44      3.60 o
   2   9   7      946.98     1054.97     12.39 o
   3   9   7        0.81       -0.73      2.67 o
   4   9   7      422.12      359.14      9.84 o
   5   9   7      699.85      689.37     16.86 o
   6   9   7       18.33       10.36      9.58 o
   7   9   7        8.92        9.31      5.91 o
   8   9   7        0.35        4.99      6.29 o
   9   9   7       13.75        7.69      7.56 o
  -9  10   7        0.28       10.08      8.05 o
  -8  10   7        0.01       -1.83      5.28 o
  -7  10   7        0.22       13.39      4.79 o
  -6  10   7       95.52      104.43      6.37 o
  -5  10   7       11.35       19.09      3.34 o
  -4  10   7       10.74        5.77      2.26 o
  -3  10   7       52.41       59.72      3.04 o
  -2  10   7       53.89       50.15      3.10 o
  -1  10   7       47.81       55.65      3.78 o
   0  10   7      119.84      101.65      4.04 o
   1  10   7      295.67      325.71      5.79 o
   2  10   7       85.05       94.81      3.36 o
   3  10   7      935.11      856.98     16.94 o
   4  10   7        0.09       -1.11      2.99 o
   5  10   7       45.83       42.51      5.40 o
   6  10   7        6.46       -3.96      3.96 o
   7  10   7        0.76       -1.06      5.39 o
   8  10   7        9.63        3.61      6.30 o
   9  10   7       10.57        7.75      8.78 o
  -9  11   7        7.04        2.15      7.24 o
  -8  11   7       16.48       26.25      6.74 o
  -7  11   7      235.59      245.72      9.91 o
  -6  11   7      110.64      113.68      6.66 o
  -5  11   7       33.34       41.98      3.80 o
  -4  11   7      220.92      189.07      5.50 o
  -3  11   7      100.68      100.43      3.67 o
  -2  11   7      350.03      362.97      7.26 o
  -1  11   7       19.24       15.33      2.83 o
   0  11   7       48.10       57.96      3.43 o
   1  11   7     1392.63     1293.77     14.51 o
   2  11   7      171.63      193.92      5.48 o
   3  11   7     2083.75     1990.75     28.77 o
   4  11   7      117.52      122.27      6.13 o
   5  11   7      164.16      131.61      7.60 o
   6  11   7       83.81       71.84      8.83 o
   7  11   7       11.67        9.61      5.40 o
   8  11   7        0.27       -4.16      5.76 o
   9  11   7        2.72        0.86      6.91 o
  -9  12   7        1.82        9.61      7.43 o
  -8  12   7        2.19        5.57      5.92 o
  -7  12   7       90.17      106.59      7.41 o
  -6  12   7       24.65       10.86      3.91 o
  -5  12   7        6.38        4.46      3.26 o
  -4  12   7       24.04       15.63      2.62 o
  -3  12   7      172.32      187.26      4.71 o
  -2  12   7     2387.27     2394.08     30.79 o
  -1  12   7      282.44      267.43      7.32 o
   0  12   7        3.26        5.04      2.22 o
   1  12   7      194.59      216.02      5.64 o
   2  12   7       44.22       45.29      3.18 o
   3  12   7        0.21       -1.75      3.70 o
   4  12   7        1.09       -3.51      3.51 o
   5  12   7       63.79       58.71      5.10 o
   6  12   7       33.64       29.21      5.73 o
   7  12   7       21.05       32.56      6.54 o
   8  12   7        1.26       -5.26      5.26 o
   9  12   7        3.94        4.11     10.23 o
  -9  13   7        0.00        5.01      7.15 o
  -8  13   7        0.00       -5.24      6.89 o
  -7  13   7      175.85      160.83      7.87 o
  -6  13   7       23.05       18.67      4.21 o
  -5  13   7      222.08      205.87      6.97 o
  -4  13   7        7.48        6.12      2.86 o
  -3  13   7        7.28       13.75      2.51 o
  -2  13   7        0.09        4.76      2.65 o
  -1  13   7      240.23      243.34      8.28 o
   0  13   7       10.09        5.88      3.38 o
   1  13   7       41.02       43.81      3.02 o
   2  13   7      207.75      200.79      6.81 o
   3  13   7      481.83      411.99     10.03 o
   4  13   7      297.97      242.74     10.05 o
   5  13   7        1.09       -3.31      3.31 o
   6  13   7        1.36        1.47      4.29 o
   7  13   7       25.74       31.41      6.23 o
   8  13   7        0.46       -9.63     10.23 o
   9  13   7        0.86       15.55     11.99 o
  -9  14   7        0.00        5.82     11.83 o
  -8  14   7       22.76       30.45      8.40 o
  -7  14   7       17.79       20.45      4.99 o
  -6  14   7        6.80        5.28      4.07 o
  -5  14   7        6.41       10.22      3.45 o
  -4  14   7      145.21      115.52      5.23 o
  -3  14   7      221.22      240.48      5.93 o
  -2  14   7       67.29       66.14      5.05 o
  -1  14   7        9.35        8.15      2.82 o
   0  14   7        0.55       -2.43      2.43 o
   1  14   7      103.36       83.05      4.36 o
   2  14   7        1.28       -1.31      2.80 o
   3  14   7       62.82       58.43      5.46 o
   4  14   7      125.93      114.81      6.99 o
   5  14   7      129.84      112.40      7.03 o
   6  14   7        1.35       -0.12      4.25 o
   7  14   7        5.01       12.71      5.15 o
   8  14   7       11.02       28.38     14.29 o
  -8  15   7      123.05      127.52     11.59 o
  -7  15   7        1.82        8.76      5.28 o
  -6  15   7       20.47       22.74      4.58 o
  -5  15   7        9.10        1.74      3.29 o
  -4  15   7       68.61       62.49      4.36 o
  -3  15   7      658.49      600.60     11.61 o
  -2  15   7       50.90       47.86      4.18 o
  -1  15   7       20.48       23.22      3.65 o
   0  15   7      200.31      192.19      6.50 o
   1  15   7        1.09        3.15      2.58 o
   2  15   7        0.83        2.08      2.99 o
   3  15   7       40.99       44.57      5.22 o
   4  15   7      351.97      338.05     11.18 o
   5  15   7       70.40       56.97      5.47 o
   6  15   7       18.24       25.08      5.07 o
   7  15   7       26.20       36.16     13.14 o
   8  15   7       11.78        8.12     11.78 o
  -8  16   7       31.21       39.56      9.02 o
  -7  16   7        6.06        3.10      6.21 o
  -6  16   7        3.42        1.13      4.02 o
  -5  16   7       89.45       88.98      5.35 o
  -4  16   7      376.64      330.10      8.26 o
  -3  16   7      174.86      164.17      6.45 o
  -2  16   7     2552.23     2430.01     28.47 o
  -1  16   7       18.01       24.47      3.74 o
   0  16   7        0.06        4.14      3.56 o
   1  16   7        4.12        7.04      3.55 o
   2  16   7      547.03      547.80     17.18 o
   3  16   7      628.55      580.27     14.94 o
   4  16   7        8.19       12.93      4.19 o
   5  16   7      374.88      353.61     15.60 o
   6  16   7       34.57       40.48      7.45 o
   7  16   7        0.06       -4.11     10.08 o
   8  16   7       16.90       21.21     12.99 o
  -8  17   7       70.53       87.54     10.55 o
  -7  17   7       23.38       28.46      6.14 o
  -6  17   7       57.28       54.58      6.35 o
  -5  17   7       88.92       88.18      5.49 o
  -4  17   7      608.65      600.63     11.15 o
  -3  17   7       98.71      119.26      6.24 o
  -2  17   7       36.81       60.27      4.33 o
  -1  17   7       46.83       54.84      4.41 o
   0  17   7     1510.26     1434.83     23.45 o
   1  17   7     3073.77     2922.00     40.14 o
   2  17   7      265.42      277.77      8.65 o
   3  17   7       48.21       64.94      6.12 o
   4  17   7      120.02      110.78      6.81 o
   5  17   7       47.01       39.97      5.85 o
   6  17   7        4.58       20.06     11.43 o
   7  17   7        5.36       -7.87     10.23 o
   8  17   7       16.24       23.67     13.89 o
  -8  18   7        2.42        9.03      7.38 o
  -7  18   7        0.77       -0.82      5.03 o
  -6  18   7      160.16      185.72      9.09 o
  -5  18   7       56.28       54.71      4.77 o
  -4  18   7        0.11        0.20      3.02 o
  -3  18   7      177.14      192.21      7.12 o
  -2  18   7      383.14      371.65      9.49 o
  -1  18   7      803.72      772.10     13.91 o
   0  18   7        0.46       12.23      4.37 o
   1  18   7      278.85      270.79      9.17 o
   2  18   7      148.70      139.64      5.77 o
   3  18   7        4.81        1.25      3.74 o
   4  18   7      101.55       85.45     10.81 o
   5  18   7      142.46      152.79      6.89 o
   6  18   7       65.02       57.57     15.09 o
   7  18   7       22.80       22.07     12.54 o
   8  18   7        0.16       20.51     13.84 o
  -8  19   7        2.42       12.00     10.39 o
  -7  19   7        0.33       -0.33      5.62 o
  -6  19   7       13.40        9.26      5.16 o
  -5  19   7        1.06        8.50      4.41 o
  -4  19   7      360.34      333.22      8.46 o
  -3  19   7       36.53       44.01      4.45 o
  -2  19   7       14.83        6.46      3.55 o
  -1  19   7       25.32       23.38      3.97 o
   0  19   7     2410.76     2367.98     34.70 o
   1  19   7      772.85      729.44     16.13 o
   2  19   7        2.38        1.91      2.90 o
   3  19   7        1.74        0.09      3.81 o
   4  19   7       61.50       62.86      5.47 o
   5  19   7       49.71       64.79     10.17 o
   6  19   7       48.27       43.13     13.69 o
   7  19   7        0.81       -2.91     11.13 o
   8  19   7       32.36       21.61     14.04 o
  -8  20   7       20.05       19.32      8.69 o
  -7  20   7       17.72       17.20      6.79 o
  -6  20   7        0.16       -4.41      4.41 o
  -5  20   7       97.61      100.22      6.96 o
  -4  20   7       44.56       57.03      4.57 o
  -3  20   7        0.99       -2.81      3.35 o
  -2  20   7        0.06       -1.39      3.16 o
  -1  20   7       24.77       22.55      3.87 o
   0  20   7       15.95       15.29      3.48 o
   1  20   7      505.79      479.35     12.06 o
   2  20   7       60.18       57.85      4.25 o
   3  20   7       10.77        8.49      4.18 o
   4  20   7      190.78      175.88      8.01 o
   5  20   7       87.43       71.18     21.19 o
   6  20   7       11.06       10.28     11.03 o
   7  20   7        0.37       -7.62     11.68 o
   8  20   7        7.17       21.66     14.34 o
  -8  21   7        4.83        8.54     17.30 o
  -7  21   7        4.26        8.15      6.33 o
  -6  21   7        8.07        9.28      5.90 o
  -5  21   7       44.77       50.54      6.56 o
  -4  21   7      138.05      133.99      7.43 o
  -3  21   7       99.08       77.35      6.36 o
  -2  21   7       39.06       51.37      4.79 o
  -1  21   7      457.29      426.46     12.75 o
   0  21   7       25.04       21.44      3.57 o
   1  21   7      313.57      304.16      9.82 o
   2  21   7       54.21       63.08      4.49 o
   3  21   7       56.32       54.45      5.84 o
   4  21   7      126.06      116.61      6.90 o
   5  21   7       42.07       31.11      9.49 o
   6  21   7       40.30       71.96     16.50 o
   7  21   7      123.44      121.36     20.46 o
  -7  22   7        7.30        5.18      7.39 o
  -6  22   7      191.36      214.76     11.18 o
  -5  22   7        0.05       -4.11      4.86 o
  -4  22   7        0.50       -1.99      3.90 o
  -3  22   7        1.96        2.76      3.90 o
  -2  22   7      295.32      294.26      9.22 o
  -1  22   7        6.08        4.86      3.78 o
   0  22   7       55.60       69.70      4.78 o
   1  22   7        1.13        3.39      3.93 o
   2  22   7      358.12      307.54     13.02 o
   3  22   7       11.05       16.25      8.06 o
   4  22   7        9.43       14.91      4.06 o
   5  22   7        8.76        6.67     13.49 o
   6  22   7       33.20       35.55     14.09 o
   7  22   7        0.56       -9.28     11.68 o
  -7  23   7       11.77       14.62      8.06 o
  -6  23   7       10.84        5.64      5.88 o
  -5  23   7       53.79       54.20      6.75 o
  -4  23   7        1.38        8.68      4.75 o
  -3  23   7       15.63       11.22      4.11 o
  -2  23   7        7.43        7.08      3.91 o
  -1  23   7       17.61       18.79      4.30 o
   0  23   7        1.37        4.55      4.47 o
   1  23   7       30.71       25.33      4.64 o
   2  23   7        3.68        2.07      3.79 o
   3  23   7      375.97      405.06     13.18 o
   4  23   7       20.17       13.44      6.19 o
   5  23   7        8.27        4.48      7.48 o
   6  23   7       38.17       41.12     14.99 o
   7  23   7       14.70        9.58     14.19 o
  -7  24   7        0.04        3.50      7.30 o
  -6  24   7       13.08        8.25      6.21 o
  -5  24   7       42.77       35.54      6.32 o
  -4  24   7       14.20        7.75      5.00 o
  -3  24   7       96.82      103.49      6.64 o
  -2  24   7      761.99      706.24     14.64 o
  -1  24   7        0.11       -0.80      4.03 o
   0  24   7      222.17      250.00     10.85 o
   1  24   7       89.87       83.60      6.29 o
   2  24   7      206.80      198.43      8.40 o
   3  24   7        1.22       -3.23      4.07 o
   4  24   7      121.42      127.15      7.20 o
   5  24   7        4.18        0.63      7.47 o
   6  24   7        7.50        2.66     12.69 o
   7  24   7        6.50       25.68     14.74 o
  -7  25   7        1.92       10.34      7.61 o
  -6  25   7        1.13       -2.52      5.95 o
  -5  25   7       17.33       13.73      6.76 o
  -4  25   7      121.64      118.18      8.24 o
  -3  25   7        0.17        7.96      4.06 o
  -2  25   7        0.73       -0.84      4.14 o
  -1  25   7      124.94      109.06      7.28 o
   0  25   7       21.60       16.75      5.26 o
   1  25   7       57.40       56.06      6.38 o
   2  25   7       66.87       54.05      6.55 o
   3  25   7       81.08       80.73      6.88 o
   4  25   7        6.31        3.11      8.25 o
   5  25   7       10.16        8.08      8.18 o
   6  25   7        2.48      -10.88     11.38 o
   7  25   7        3.17       19.51     15.19 o
  -6  26   7       53.95       34.63      7.64 o
  -5  26   7        5.57        5.69      5.54 o
  -4  26   7        1.53       -1.81      4.85 o
  -3  26   7       30.22       18.71     10.18 o
  -2  26   7        3.41        2.38      4.23 o
  -1  26   7       24.80       31.14      5.43 o
   0  26   7       57.67       42.48      7.10 o
   1  26   7       22.15       19.76      5.40 o
   2  26   7       42.16       39.04      7.57 o
   3  26   7      112.68      111.85      8.00 o
   4  26   7        1.62       14.30     10.91 o
   5  26   7        6.65       23.70      9.68 o
   6  26   7        1.71       -0.30     12.44 o
  -6  27   7        7.54       -6.81      6.81 o
  -5  27   7       19.83       33.90      7.88 o
  -4  27   7        5.03       -2.49      6.59 o
  -3  27   7       25.42       41.63      7.36 o
  -2  27   7        6.41        2.26      6.52 o
  -1  27   7       98.98      102.52      7.62 o
   0  27   7        0.22       -4.78      4.78 o
   1  27   7      102.68       87.11      7.86 o
   2  27   7       16.89       21.28      7.40 o
   3  27   7        2.17        3.90      4.34 o
   4  27   7        9.71       23.91      9.30 o
   5  27   7       38.70       19.56     10.71 o
   6  27   7        0.35       -0.05     11.94 o
  -6  28   7        6.90       -0.13      7.03 o
  -5  28   7       13.28       12.70      7.10 o
  -4  28   7       31.87       25.54     10.29 o
  -3  28   7        0.35        9.57      6.49 o
  -2  28   7      160.17      156.02      9.28 o
  -1  28   7       65.27       61.17      6.66 o
   0  28   7       33.99       40.31      6.86 o
   1  28   7        5.33        2.56      6.54 o
   2  28   7       43.39       60.57     11.18 o
   3  28   7        0.53        0.59      4.27 o
   4  28   7       21.43       13.99     12.59 o
   5  28   7        0.18       -6.94      6.94 o
   6  28   7       62.51       49.50     17.50 o
  -6  29   7        0.78       -4.63      8.68 o
  -5  29   7       81.58       78.35     10.07 o
  -4  29   7       41.04       41.96      8.29 o
  -3  29   7       22.31       19.24      7.32 o
  -2  29   7        1.79        2.31      6.25 o
  -1  29   7      200.76      250.73     11.05 o
   0  29   7       66.26       68.37      6.74 o
   1  29   7        2.87       -5.14      5.14 o
   2  29   7        5.05        9.81      9.40 o
   3  29   7       48.81       82.52     11.08 o
   4  29   7       16.28       14.64     13.49 o
   5  29   7        2.81       15.60     13.94 o
  -5  30   7       24.27       12.42      7.64 o
  -4  30   7       12.77        8.50      7.15 o
  -3  30   7       36.37       23.95      7.53 o
  -2  30   7      134.14      154.32     15.54 o
  -1  30   7        2.62        5.39      4.99 o
   0  30   7       85.39       95.29      8.67 o
   1  30   7       52.08       53.33      7.40 o
   2  30   7       51.91       46.52      9.25 o
   3  30   7       73.34       83.79      6.78 o
   4  30   7        6.43       -0.30     12.09 o
   5  30   7       23.70        8.83     14.49 o
  -5  31   7       28.86       42.25      9.00 o
  -4  31   7        1.02        2.23      6.76 o
  -3  31   7        1.46        4.25      6.62 o
  -2  31   7       13.83       22.33      7.30 o
  -1  31   7       87.10       93.29      8.02 o
   0  31   7       44.89       51.04      7.79 o
   1  31   7        7.52       11.99      6.00 o
   2  31   7        4.15       -4.93      8.53 o
   3  31   7      219.60      239.73     20.34 o
   4  31   7       10.73        2.81     12.94 o
   5  31   7       72.14       65.39     18.81 o
  -4  32   7       27.16       25.17      7.93 o
  -3  32   7        6.99       11.23     11.51 o
  -2  32   7       16.82       19.30      7.29 o
  -1  32   7       57.87       79.46      8.87 o
   0  32   7       42.58       26.85      7.15 o
   1  32   7        2.13       -5.22      9.73 o
   2  32   7        0.18       -1.30      7.55 o
   3  32   7       19.54       23.71      5.42 o
   4  32   7       71.40       80.89     20.31 o
  -4  33   7       23.59       19.46      7.89 o
  -3  33   7       12.87       16.26      7.65 o
  -2  33   7        2.54        9.54      7.18 o
  -1  33   7       19.32       13.57      7.40 o
   0  33   7       12.84        8.98      7.90 o
   1  33   7       18.76       10.21      7.60 o
   2  33   7       34.44       29.97      8.58 o
   3  33   7       11.29       13.47      5.55 o
   4  33   7        0.25       12.09     13.84 o
  -3  34   7        1.84       12.29      7.20 o
  -2  34   7       57.59       75.78     11.12 o
  -1  34   7        0.02       -2.20     10.29 o
   0  34   7       22.21       24.68      7.39 o
   1  34   7        2.29       -2.28     15.12 o
   2  34   7        2.24        1.08      9.00 o
   3  34   7       11.23        4.91     12.84 o
  -3  35   7        0.00        1.57      7.16 o
  -2  35   7        0.61        2.47      7.62 o
  -1  35   7       17.24       11.63     10.76 o
   0  35   7       96.27       91.45     10.02 o
   1  35   7        2.71       -7.12      7.12 o
   2  35   7        0.03        7.77      7.60 o
   3  35   7       27.85       19.96     15.80 o
  -2  36   7        0.01        8.18      7.71 o
  -1  36   7       17.62       14.03     11.47 o
   0  36   7       66.15       95.43     10.00 o
   1  36   7      133.39      156.07     14.09 o
   2  36   7        0.01       10.13      8.09 o
  -8   0   8        0.04       -9.05      9.05 o
  -6   0   8      118.90      109.52      9.52 o
  -4   0   8       34.72       47.35      4.38 o
  -2   0   8        7.40        3.91      4.61 o
   0   0   8     5070.59     5335.03     94.73 o
   2   0   8      133.12      141.85      8.61 o
   4   0   8       81.87       77.16     10.53 o
   6   0   8       50.55       36.51     10.38 o
   8   0   8       40.22        9.43     11.43 o
  -9   1   8        2.16       -5.33      7.52 o
  -8   1   8       49.97       56.38      7.46 o
  -7   1   8       20.13       16.66      5.44 o
  -6   1   8       30.47       25.23      4.50 o
  -5   1   8      438.47      435.27      8.41 o
  -4   1   8       49.59       43.54      3.06 o
  -3   1   8      913.10      874.83     17.27 o
  -2   1   8     1243.07     1244.55     21.28 o
  -1   1   8      789.44      812.21     15.57 o
   0   1   8      242.11      234.93     10.25 o
   1   1   8        9.34       18.40      3.56 o
   2   1   8       18.74       28.45      3.48 o
   3   1   8      108.34      142.87      5.62 o
   4   1   8      130.86      131.22      6.79 o
   5   1   8      168.44      166.01      9.11 o
   6   1   8        2.20        5.95      5.55 o
   7   1   8      161.66      165.10     12.02 o
   8   1   8        6.56        2.41      7.24 o
   9   1   8        0.56      -10.05     10.05 o
  -9   2   8        9.13       27.55      9.33 o
  -8   2   8        0.04        2.17      4.87 o
  -7   2   8       19.97       25.18      5.81 o
  -6   2   8      106.81       98.64      5.74 o
  -5   2   8        1.91       11.59      2.89 o
  -4   2   8       48.74       50.37      3.58 o
  -3   2   8       47.21       50.27      4.97 o
  -2   2   8      102.07      112.76      6.22 o
  -1   2   8     3084.64     2883.15     39.67 o
   0   2   8       49.06       43.48      5.34 o
   1   2   8      729.34      745.32     14.19 o
   2   2   8      224.86      221.15      7.44 o
   3   2   8      237.36      228.00      6.79 o
   4   2   8       96.68      106.14      6.25 o
   5   2   8       54.96       64.33      5.92 o
   6   2   8       26.91       22.52      6.56 o
   7   2   8       29.91       45.93      8.38 o
   8   2   8        0.34        3.13     11.89 o
   9   2   8       70.12       90.77     11.79 o
  -9   3   8        0.56        6.30     18.63 o
  -8   3   8       28.81       34.97      6.68 o
  -7   3   8       44.14       39.49      6.43 o
  -6   3   8        0.80        5.11      3.51 o
  -5   3   8      142.97      135.20      4.88 o
  -4   3   8       24.05       33.77      3.09 o
  -3   3   8       56.23       61.44      4.08 o
  -2   3   8     2226.81     2346.15     30.24 o
  -1   3   8        0.19        3.76      3.09 o
   0   3   8      330.33      300.49      8.58 o
   1   3   8      121.91      122.69      6.26 o
   2   3   8     1189.12     1138.36     18.94 o
   3   3   8        2.42        1.77      2.97 o
   4   3   8      621.37      626.08     14.14 o
   5   3   8       34.46       34.10      5.78 o
   6   3   8        0.62        3.78      5.57 o
   7   3   8        8.58       20.83      7.04 o
   8   3   8       68.07       84.48     10.31 o
   9   3   8       17.49       21.97      8.68 o
  -9   4   8        5.81       -3.74      8.24 o
  -8   4   8       64.67       66.15      8.85 o
  -7   4   8       11.97       15.44      5.42 o
  -6   4   8       17.73       21.68      3.83 o
  -5   4   8      828.23      939.04     12.22 o
  -4   4   8       94.07       76.66      4.62 o
  -3   4   8      194.88      221.03      6.58 o
  -2   4   8       11.22       16.58      3.53 o
  -1   4   8        9.52       11.82      2.92 o
   0   4   8      572.11      536.57     11.96 o
   1   4   8       30.29       32.80      4.16 o
   2   4   8      175.05      203.34      7.89 o
   3   4   8     1150.24     1059.09     18.40 o
   4   4   8       64.00       58.20      5.35 o
   5   4   8        0.00        0.78      5.48 o
   6   4   8        9.86       10.21      6.07 o
   7   4   8      124.40      120.19     10.70 o
   8   4   8        8.05        9.13     12.49 o
   9   4   8        3.04        2.93      8.10 o
  -9   5   8        6.65       -3.84      8.00 o
  -8   5   8        1.78        3.40      5.97 o
  -7   5   8       93.01      110.83      7.50 o
  -6   5   8        6.62       13.49      3.35 o
  -5   5   8      380.44      391.72      7.30 o
  -4   5   8       29.91       36.90      3.08 o
  -3   5   8      333.09      297.56      7.54 o
  -2   5   8      238.60      237.28      7.62 o
  -1   5   8      820.41      783.36     13.47 o
   0   5   8        1.46        1.58      3.23 o
   1   5   8      409.12      416.25     10.06 o
   2   5   8      466.09      479.92      9.53 o
   3   5   8      471.98      496.37     11.50 o
   4   5   8      176.39      196.01     11.32 o
   5   5   8       62.44       68.64      6.69 o
   6   5   8        3.84       -2.50      7.55 o
   7   5   8       45.72       56.22      8.64 o
   8   5   8        1.10        5.79      7.16 o
   9   5   8        6.56       15.56      8.07 o
  -9   6   8       11.80       -2.55      8.27 o
  -8   6   8      143.84      157.89     11.61 o
  -7   6   8       24.98       28.70      5.47 o
  -6   6   8      111.73      114.85      5.34 o
  -5   6   8       52.33       55.01      3.73 o
  -4   6   8      871.57      825.27     10.83 o
  -3   6   8       20.13       26.77      3.38 o
  -2   6   8     1422.78     1450.65     18.65 o
  -1   6   8      518.16      505.38     10.43 o
   0   6   8      505.80      515.68     11.75 o
   1   6   8        4.95       -2.34      2.34 o
   2   6   8        3.84        3.46      2.28 o
   3   6   8       77.34       77.94      5.02 o
   4   6   8      377.57      344.67     10.07 o
   5   6   8       24.77       25.59      5.22 o
   6   6   8       68.27       85.55     13.77 o
   7   6   8       45.29       50.95      8.48 o
   8   6   8       27.08       26.17      8.26 o
   9   6   8       14.30       11.27      9.28 o
  -9   7   8        5.29       -1.47      8.54 o
  -8   7   8       30.80       19.35      6.22 o
  -7   7   8        0.04        3.27      5.01 o
  -6   7   8       28.20       35.18      4.19 o
  -5   7   8      153.14      145.13      5.01 o
  -4   7   8      149.71      160.60      4.84 o
  -3   7   8      192.99      188.28      5.72 o
  -2   7   8       16.78       23.14      2.76 o
  -1   7   8       64.02       54.00      4.01 o
   0   7   8       29.56       32.01      3.26 o
   1   7   8      218.53      208.14      5.97 o
   2   7   8      653.20      574.21     10.49 o
   3   7   8        0.81       -0.83      2.76 o
   4   7   8      234.35      229.03      8.20 o
   5   7   8      510.32      508.41     14.82 o
   6   7   8      223.66      225.71     12.29 o
   7   7   8       43.88       43.02      7.90 o
   8   7   8        0.02       10.46      7.17 o
   9   7   8       32.37       38.19      9.32 o
  -9   8   8        0.23       14.97      9.25 o
  -8   8   8        0.44        0.65      5.21 o
  -7   8   8        0.53       -0.22      4.40 o
  -6   8   8        0.87        4.23      3.27 o
  -5   8   8       41.48       62.17      3.84 o
  -4   8   8        2.44        0.56      2.29 o
  -3   8   8       16.60       18.47      2.97 o
  -2   8   8       44.86       40.51      3.09 o
  -1   8   8       32.59       36.18      3.63 o
   0   8   8     1637.85     1563.51     21.42 o
   1   8   8       11.07        7.02      2.74 o
   2   8   8      110.71      120.95      5.57 o
   3   8   8      137.08      119.36      5.97 o
   4   8   8       44.83       51.05      5.01 o
   5   8   8      197.80      180.78      9.02 o
   6   8   8       19.70        8.61      5.78 o
   7   8   8       54.38       62.36     19.88 o
   8   8   8        0.01        3.96      6.59 o
   9   8   8        0.02       -7.38      7.38 o
  -9   9   8        1.21       18.62      9.05 o
  -8   9   8        0.48       -2.52      5.40 o
  -7   9   8       14.93        1.19      4.52 o
  -6   9   8        3.13       -1.93      3.23 o
  -5   9   8       20.73       13.99      3.26 o
  -4   9   8      338.16      275.79      6.31 o
  -3   9   8        0.16       -2.06      2.06 o
  -2   9   8     1156.54     1135.45     14.55 o
  -1   9   8      226.41      226.55      5.39 o
   0   9   8      186.47      166.61      5.85 o
   1   9   8      374.75      353.65      6.92 o
   2   9   8       91.57      102.79      5.85 o
   3   9   8      192.50      169.37      7.00 o
   4   9   8      269.67      273.83      9.02 o
   5   9   8      100.38      108.56      7.51 o
   6   9   8       25.86       23.25      6.17 o
   7   9   8       15.92       -1.28     18.43 o
   8   9   8        0.62       -4.79      5.82 o
   9   9   8        2.40        7.36      8.25 o
  -9  10   8       74.55       91.37     12.84 o
  -8  10   8       17.40       10.91      8.45 o
  -7  10   8        1.97       -6.39      6.39 o
  -6  10   8        1.43       -3.33      3.33 o
  -5  10   8       39.19       41.81      4.26 o
  -4  10   8       41.75       26.76      2.98 o
  -3  10   8        0.05        0.19      2.29 o
  -2  10   8       26.31       25.07      2.89 o
  -1  10   8        0.75        0.86      1.61 o
   0  10   8       87.83      104.35      4.97 o
   1  10   8      554.08      523.40      8.62 o
   2  10   8      409.75      422.45      8.60 o
   3  10   8        4.03        6.05      3.40 o
   4  10   8      571.04      578.43     13.28 o
   5  10   8       29.69       29.13      5.35 o
   6  10   8        2.79        2.10      4.96 o
   7  10   8       59.39       54.32      9.35 o
   8  10   8        0.17        0.91     14.62 o
  -8  11   8        9.72       10.19      7.21 o
  -7  11   8        0.10       -4.60      4.60 o
  -6  11   8       14.18        8.21      4.04 o
  -5  11   8       96.63       95.95      5.40 o
  -4  11   8        2.95        2.82      2.78 o
  -3  11   8       13.64       15.78      2.37 o
  -2  11   8       42.84       33.41      3.18 o
  -1  11   8      545.69      561.07     10.31 o
   0  11   8      168.09      170.52      6.20 o
   1  11   8        9.76        5.86      2.23 o
   2  11   8     1193.36     1168.40     16.56 o
   3  11   8       48.74       49.90      4.70 o
   4  11   8       36.01       36.02      7.40 o
   5  11   8        0.27       -3.65      3.65 o
   6  11   8        4.84        0.06      4.88 o
   7  11   8        2.37       -2.20      5.26 o
   8  11   8        0.00       -7.37      7.37 o
  -8  12   8      137.77      141.20     10.15 o
  -7  12   8       36.91       44.67      6.29 o
  -6  12   8       37.08       27.00      4.80 o
  -5  12   8      127.04      149.03      6.57 o
  -4  12   8       36.19       28.30      4.08 o
  -3  12   8      147.57      156.02      5.13 o
  -2  12   8      125.79      125.66      5.98 o
  -1  12   8        4.34        5.73      2.72 o
   0  12   8      649.18      633.29     10.87 o
   1  12   8       13.07        4.79      4.01 o
   2  12   8      149.45      182.31      5.83 o
   3  12   8       10.46        7.40      3.48 o
   4  12   8      670.25      587.17     13.42 o
   5  12   8       18.38       25.54      5.70 o
   6  12   8        0.52        2.23      4.62 o
   7  12   8        0.22        7.65      5.98 o
   8  12   8       43.07       35.89      7.39 o
  -8  13   8       44.13       47.34      9.77 o
  -7  13   8        0.00        4.38      5.07 o
  -6  13   8        1.49       -0.35      3.88 o
  -5  13   8       40.59       48.31      4.57 o
  -4  13   8        0.34        2.37      3.19 o
  -3  13   8       46.20       47.03      3.46 o
  -2  13   8      149.44      163.35      7.14 o
  -1  13   8      185.50      152.65      6.20 o
   0  13   8      426.43      405.32      8.55 o
   1  13   8      258.38      259.26      8.47 o
   2  13   8      531.14      492.04     11.29 o
   3  13   8      368.87      337.07      9.55 o
   4  13   8        1.19        3.12      4.00 o
   5  13   8        8.70       15.87      5.48 o
   6  13   8        8.98        3.92      5.12 o
   7  13   8        4.35        7.69      5.77 o
   8  13   8        0.52       -9.28      9.28 o
  -8  14   8       58.87       72.22     10.35 o
  -7  14   8       87.36       83.38      6.85 o
  -6  14   8       57.57       67.55      5.84 o
  -5  14   8        0.79       -0.29      3.22 o
  -4  14   8       35.27       16.42      3.85 o
  -3  14   8       13.64       11.09      3.07 o
  -2  14   8       15.84       11.34      3.25 o
  -1  14   8        0.86       -1.40      2.86 o
   0  14   8     1002.03      955.04     15.85 o
   1  14   8      162.98      182.25     11.10 o
   2  14   8      824.92      809.79     15.42 o
   3  14   8      368.51      346.35     11.70 o
   4  14   8      889.51      831.11     19.47 o
   5  14   8        3.38       -0.76      4.52 o
   6  14   8       18.73       31.92      6.07 o
   7  14   8        7.14        4.10      5.22 o
   8  14   8        7.31       -4.36     11.43 o
  -8  15   8        0.52       -3.95      8.71 o
  -7  15   8       23.50       34.89      6.35 o
  -6  15   8       75.40       55.58      7.59 o
  -5  15   8        4.65       -2.99      3.25 o
  -4  15   8        6.62        4.85      3.48 o
  -3  15   8      151.07      132.95      6.02 o
  -2  15   8       43.63       52.05      4.23 o
  -1  15   8      620.65      591.05     12.10 o
   0  15   8       82.56       57.18      4.71 o
   1  15   8       86.06       95.46      5.85 o
   2  15   8       28.58       36.96      4.58 o
   3  15   8       38.68       45.74      5.79 o
   4  15   8       36.46       32.39      5.22 o
   5  15   8      181.07      189.18     10.30 o
   6  15   8        0.07       -3.83      4.63 o
   7  15   8       12.97       -2.16      9.28 o
   8  15   8        5.74       -5.22     11.63 o
  -8  16   8       13.45       17.87      8.34 o
  -7  16   8       63.26       72.30      9.68 o
  -6  16   8       76.09       84.20      6.36 o
  -5  16   8      162.09      150.21      7.00 o
  -4  16   8        2.16       -2.50      3.27 o
  -3  16   8        0.06       -0.84      2.99 o
  -2  16   8      655.39      665.45     12.12 o
  -1  16   8        4.15        5.59      3.86 o
   0  16   8        5.72        9.98      4.05 o
   1  16   8        4.55        3.06      4.65 o
   2  16   8      733.83      726.34     15.35 o
   3  16   8      105.39      111.43      9.94 o
   4  16   8       15.31       28.20      4.99 o
   5  16   8       45.55       38.66      7.15 o
   6  16   8       10.89        9.44      4.82 o
   7  16   8       15.86       -9.88      9.88 o
   8  16   8        9.60       13.59     12.79 o
  -8  17   8       23.60       33.84     15.79 o
  -7  17   8       23.75       18.52      6.81 o
  -6  17   8        0.75       -0.15      4.82 o
  -5  17   8        6.82        5.67      3.88 o
  -4  17   8      292.53      304.75      9.15 o
  -3  17   8       40.32       44.26      4.51 o
  -2  17   8       92.62       98.04      5.77 o
  -1  17   8      152.07      138.22      7.26 o
   0  17   8      349.88      338.67     10.44 o
   1  17   8        4.37       -1.44      3.06 o
   2  17   8      237.80      231.49      8.42 o
   3  17   8        0.04       -3.82      3.93 o
   4  17   8       79.98       63.82      6.10 o
   5  17   8       66.58       72.90      6.94 o
   6  17   8        1.47        2.61      9.58 o
   7  17   8        1.01       13.59     12.44 o
   8  17   8       24.40       -1.76     12.44 o
  -8  18   8       19.37       21.30     12.82 o
  -7  18   8       26.94       33.74      7.42 o
  -6  18   8       78.25       69.34      6.93 o
  -5  18   8       11.87       15.11      4.21 o
  -4  18   8        0.05        7.54      3.61 o
  -3  18   8       26.78       18.41      4.77 o
  -2  18   8      273.46      244.50      9.27 o
  -1  18   8      132.20      111.35      6.79 o
   0  18   8       65.20       74.30      5.79 o
   1  18   8      149.62      171.04      7.26 o
   2  18   8      157.62      147.75      7.03 o
   3  18   8        1.09       -4.02      5.55 o
   4  18   8       67.03       69.13      7.77 o
   5  18   8        7.24        3.21      9.58 o
   6  18   8       17.69        9.33     11.89 o
   7  18   8        9.17       26.23     13.44 o
   8  18   8        4.65        8.63     13.09 o
  -8  19   8       11.84       17.25     10.37 o
  -7  19   8       75.21       71.97      8.98 o
  -6  19   8       35.05       40.50      6.34 o
  -5  19   8       21.25       20.17      5.11 o
  -4  19   8      188.73      172.24      7.11 o
  -3  19   8       81.84       64.32      5.55 o
  -2  19   8      401.28      395.34     11.76 o
  -1  19   8       35.67       31.25      4.99 o
   0  19   8        7.88        4.31      3.77 o
   1  19   8       35.58       30.35      4.13 o
   2  19   8       75.96       52.23      5.99 o
   3  19   8       59.76       60.19      6.14 o
   4  19   8       62.36       64.87      6.17 o
   5  19   8       18.65       21.08      4.59 o
   6  19   8        7.66        8.58     11.08 o
   7  19   8       69.49       77.78     17.95 o
  -7  20   8       31.48       59.15      9.57 o
  -6  20   8       76.31       60.21      7.85 o
  -5  20   8        5.24        1.59      5.50 o
  -4  20   8       21.58       11.95      4.80 o
  -3  20   8        9.95        6.71      3.99 o
  -2  20   8       52.54       39.82      4.73 o
  -1  20   8        7.32        9.63      4.05 o
   0  20   8      148.47      144.26      7.43 o
   1  20   8       72.94       64.50      4.78 o
   2  20   8       19.79       27.62      5.29 o
   3  20   8      116.79      110.84      7.68 o
   4  20   8       20.73       12.70      5.41 o
   5  20   8        4.47        6.07     10.33 o
   6  20   8       32.92       25.43     13.24 o
   7  20   8       13.15       22.62     14.24 o
  -7  21   8        4.69        3.31      7.67 o
  -6  21   8       13.55        7.27      5.72 o
  -5  21   8        0.75       -4.00      4.95 o
  -4  21   8      103.69       96.25      7.57 o
  -3  21   8       93.59      124.34      7.03 o
  -2  21   8      107.71      106.71      6.35 o
  -1  21   8        4.01        7.69      3.83 o
   0  21   8       18.75       11.01      7.51 o
   1  21   8        3.56        2.36      3.59 o
   2  21   8        3.01       -0.53      4.91 o
   3  21   8      132.44      116.27      7.88 o
   4  21   8       26.41       42.76      5.68 o
   5  21   8       43.60       32.95     10.21 o
   6  21   8       81.64       53.21     16.30 o
   7  21   8        4.28      -10.68     10.68 o
  -7  22   8        5.45       12.20      7.74 o
  -6  22   8        1.57        1.67      5.81 o
  -5  22   8       68.12       75.97      7.73 o
  -4  22   8       50.63       54.22      6.83 o
  -3  22   8       59.48       62.95      5.85 o
  -2  22   8      313.86      298.17      9.51 o
  -1  22   8       13.55       14.95      4.38 o
   0  22   8      112.41       77.83      5.78 o
   1  22   8        5.17        8.60      5.04 o
   2  22   8       14.54       16.69      4.22 o
   3  22   8       43.72       39.51      5.93 o
   4  22   8        4.75        3.70      4.28 o
   5  22   8        7.62       11.62     10.51 o
   6  22   8        2.38       -3.41     10.48 o
   7  22   8        2.68       -8.22     13.14 o
  -7  23   8        5.40        0.28      7.48 o
  -6  23   8        8.84        4.04      6.11 o
  -5  23   8        3.32        2.20      5.23 o
  -4  23   8       10.35        3.44      5.03 o
  -3  23   8       12.23       13.31      4.57 o
  -2  23   8       41.33       53.27      5.42 o
  -1  23   8       77.11       70.72      9.19 o
   0  23   8       82.35       71.61      7.05 o
   1  23   8       13.85       13.90      4.41 o
   2  23   8      135.66      151.46      7.71 o
   3  23   8       12.25        7.20      4.65 o
   4  23   8       21.92       21.82      5.84 o
   5  23   8       11.35       -6.70     11.51 o
   6  23   8        0.13       -0.20     10.48 o
   7  23   8        1.90      -10.93     10.93 o
  -7  24   8        0.87       -5.32     11.58 o
  -6  24   8       32.57       25.69      8.22 o
  -5  24   8        7.55       -2.59      5.29 o
  -4  24   8       19.84       22.14      5.70 o
  -3  24   8      332.91      334.62     11.83 o
  -2  24   8       40.18       39.65      5.02 o
  -1  24   8       18.18       14.91      5.75 o
   0  24   8       20.42       20.80      5.41 o
   1  24   8       38.99       41.46      6.97 o
   2  24   8      139.25      163.10      8.07 o
   3  24   8       60.49       68.25      7.32 o
   4  24   8       49.79       51.44      7.43 o
   5  24   8        0.01       -5.37      7.97 o
   6  24   8        7.47       35.30     14.64 o
  -6  25   8       45.90       44.33      8.85 o
  -5  25   8        6.79        2.62      5.79 o
  -4  25   8       12.46       11.15      5.44 o
  -3  25   8       56.95       77.11      7.12 o
  -2  25   8       27.37       25.22      5.44 o
  -1  25   8        0.69       -0.72      5.42 o
   0  25   8       39.96       36.30      6.26 o
   1  25   8      124.08      133.44      8.60 o
   2  25   8      216.19      220.78      9.13 o
   3  25   8        6.98        8.46      5.04 o
   4  25   8        6.93        0.88      4.18 o
   5  25   8       18.44       29.27     12.54 o
   6  25   8       47.84       50.70     17.05 o
  -6  26   8       48.99       38.68      8.97 o
  -5  26   8      110.57      127.49      9.54 o
  -4  26   8        4.31        5.65      6.70 o
  -3  26   8       14.70       13.12      6.56 o
  -2  26   8       50.17       65.47      7.90 o
  -1  26   8       15.19       12.37      4.85 o
   0  26   8       16.47       10.66      5.36 o
   1  26   8       74.75       89.17      7.71 o
   2  26   8      254.15      271.61     11.20 o
   3  26   8        0.14        8.50      5.95 o
   4  26   8       10.23        0.19      8.33 o
   5  26   8        0.51        4.81      8.69 o
   6  26   8       60.56       65.44     19.06 o
  -6  27   8        5.59       13.44      8.04 o
  -5  27   8       46.30       35.56     11.64 o
  -4  27   8        3.63        2.49      6.27 o
  -3  27   8       11.18       19.50      6.88 o
  -2  27   8        0.24        0.45      5.54 o
  -1  27   8       30.54       50.64     10.67 o
   0  27   8       99.93      127.31      9.56 o
   1  27   8       20.85        7.97      5.47 o
   2  27   8       79.25      100.13      7.78 o
   3  27   8        4.25       11.04     10.23 o
   4  27   8        3.85      -12.91     12.91 o
   5  27   8       97.52       91.28     13.68 o
   6  27   8        0.45      -13.09     13.09 o
  -5  28   8        2.80        5.03      7.35 o
  -4  28   8        0.00       11.43      7.28 o
  -3  28   8      318.31      322.55     15.11 o
  -2  28   8        5.92       10.05      6.62 o
  -1  28   8        4.18        7.28      7.06 o
   0  28   8      200.56      167.94     12.27 o
   1  28   8      107.66      132.75      9.31 o
   2  28   8       14.61       25.26      5.82 o
   3  28   8       53.39       80.75     18.48 o
   4  28   8        5.89        1.81     13.29 o
   5  28   8        5.50       -7.07     13.39 o
  -5  29   8        7.11        9.75      7.51 o
  -4  29   8       88.22       81.58     15.03 o
  -3  29   8        5.90       13.56      7.18 o
  -2  29   8        0.10       -4.44      8.54 o
  -1  29   8       33.67       43.52     10.00 o
   0  29   8        0.12        2.48      7.46 o
   1  29   8        6.16        5.43      8.73 o
   2  29   8       16.13       34.68     11.58 o
   3  29   8        0.67       -6.02     10.13 o
   4  29   8        0.67        3.26     12.29 o
   5  29   8        0.85       14.74     15.14 o
  -5  30   8        4.77        6.19      8.04 o
  -4  30   8       35.57       30.35      8.33 o
  -3  30   8      108.84      102.47     10.36 o
  -2  30   8        3.00       -2.03      6.21 o
  -1  30   8       59.08       65.68     12.02 o
   0  30   8       27.46       16.01      6.60 o
   1  30   8      181.14      200.27     13.98 o
   2  30   8       22.09       27.20      7.82 o
   3  30   8       19.55       17.01      8.95 o
   4  30   8       23.43       15.14     14.64 o
   5  30   8       48.98       96.28     21.16 o
  -4  31   8        0.85        0.12      7.09 o
  -3  31   8        2.66       -6.35      6.35 o
  -2  31   8      375.51      416.88     16.95 o
  -1  31   8       34.57       41.74      8.03 o
   0  31   8        6.64        8.99      6.46 o
   1  31   8       58.41       69.25     10.14 o
   2  31   8       73.67       85.72     10.13 o
   3  31   8        1.74       13.96      6.79 o
   4  31   8       12.40        3.61     13.94 o
  -4  32   8       10.53       -1.98      8.42 o
  -3  32   8        7.93        2.94      7.28 o
  -2  32   8        3.34       11.65      7.30 o
  -1  32   8        0.21       -1.83      8.83 o
   0  32   8       73.62       90.21      9.53 o
   1  32   8       90.04      120.97     15.12 o
   2  32   8       61.54       83.01     29.14 o
   3  32   8        1.64       11.83      7.03 o
   4  32   8       11.82       23.82     16.00 o
  -3  33   8       29.85       15.15      7.78 o
  -2  33   8       39.33       46.23      9.03 o
  -1  33   8       53.25       51.93      8.84 o
   0  33   8        4.09        2.78      6.48 o
   1  33   8      144.07      169.96     14.08 o
   2  33   8       57.25       54.71      9.75 o
   3  33   8        6.91      -13.24     13.24 o
  -3  34   8        3.89        9.38     12.69 o
  -2  34   8        8.55        0.89      7.17 o
  -1  34   8        1.89        0.03     12.00 o
   0  34   8        3.01       -0.57      6.53 o
   1  34   8        0.45        3.35      7.92 o
   2  34   8        0.94        9.87      8.10 o
  -2  35   8       40.81       37.58     10.76 o
  -1  35   8       54.96       58.23      9.05 o
   0  35   8        5.34       -0.23      6.76 o
   1  35   8       29.43       24.96      9.44 o
   2  35   8       91.88      160.72     16.35 o
  -9   0   9       45.29       28.33     12.89 o
  -7   0   9      117.71      114.08     10.34 o
  -5   0   9      478.08      428.91     13.05 o
  -3   0   9       23.43       19.31      9.45 o
  -1   0   9        3.99       -4.27      4.27 o
   1   0   9      326.37      228.39     11.02 o
   3   0   9        0.05       -4.86      6.52 o
   5   0   9      991.44      899.96     36.96 o
   7   0   9        9.47        1.25      9.98 o
   9   0   9       85.00      106.51     18.15 o
  -9   1   9        0.03       17.23      9.73 o
  -8   1   9       12.56       24.85      9.65 o
  -7   1   9        4.30       16.86      5.25 o
  -6   1   9       79.92       87.19      6.14 o
  -5   1   9       39.93       43.38      4.16 o
  -4   1   9        4.61        4.31      2.62 o
  -3   1   9      621.11      596.93     14.42 o
  -2   1   9      773.95      745.15     15.88 o
  -1   1   9       13.35       20.59      4.14 o
   0   1   9      751.61      711.00     14.67 o
   1   1   9      249.88      226.75      8.02 o
   2   1   9      103.42       77.64      5.19 o
   3   1   9      192.96      235.35      8.44 o
   4   1   9      855.86      842.93     17.55 o
   5   1   9      326.72      340.15     36.56 o
   6   1   9       62.69       50.20      8.31 o
   7   1   9        0.71        5.76      6.53 o
   8   1   9        0.00       15.73      8.17 o
   9   1   9        8.63       17.83      9.43 o
  -9   2   9        0.08       -4.40     10.43 o
  -8   2   9       52.21       54.66     11.28 o
  -7   2   9        0.20        7.58      5.88 o
  -6   2   9       31.31       46.86      5.74 o
  -5   2   9       23.33       25.00      3.70 o
  -4   2   9       62.12       40.44      3.65 o
  -3   2   9       75.42       70.25      6.10 o
  -2   2   9       11.77        8.85      4.38 o
  -1   2   9      115.57      113.51      6.28 o
   0   2   9       46.34       55.23      4.85 o
   1   2   9      197.86      190.54      7.40 o
   2   2   9      533.36      466.26     11.38 o
   3   2   9       68.48       67.52      5.33 o
   4   2   9      142.11      151.54      7.63 o
   5   2   9        1.21        3.93      4.97 o
   6   2   9       50.42       51.01      8.48 o
   7   2   9        0.00       -3.31      7.72 o
   8   2   9       12.16        9.73      7.60 o
  -9   3   9       17.45       21.18     10.03 o
  -8   3   9        0.16       -6.18      7.61 o
  -7   3   9       32.61       59.61      7.35 o
  -6   3   9        8.71        9.82      4.05 o
  -5   3   9       62.67       51.83      4.34 o
  -4   3   9       28.87       28.49      3.39 o
  -3   3   9     2288.91     2352.61     35.77 o
  -2   3   9     3715.80     3565.38     56.44 o
  -1   3   9      499.19      445.77     11.87 o
   0   3   9        0.03       -2.79      2.79 o
   1   3   9      803.19      770.81     15.24 o
   2   3   9       36.56       36.98      4.43 o
   3   3   9      814.10      810.72     16.16 o
   4   3   9      144.71      140.14      7.41 o
   5   3   9      591.90      559.29     27.97 o
   6   3   9       11.79       15.83      6.54 o
   7   3   9      320.20      335.21     16.64 o
   8   3   9        9.66       13.00      7.58 o
  -9   4   9        2.84       -3.19      7.75 o
  -8   4   9       25.80       43.39     10.64 o
  -7   4   9       15.68       20.56      6.03 o
  -6   4   9      305.94      320.25      9.30 o
  -5   4   9       77.23       89.84      4.43 o
  -4   4   9       29.67       41.83      3.51 o
  -3   4   9      133.28      155.77      7.11 o
  -2   4   9      655.46      631.57     16.09 o
  -1   4   9      471.15      492.82     12.42 o
   0   4   9      357.35      387.49     10.52 o
   1   4   9       54.93       57.81      4.80 o
   2   4   9     2458.92     2394.75     34.29 o
   3   4   9        0.64        3.85      3.61 o
   4   4   9      152.74      132.96     11.20 o
   5   4   9      105.50      127.73      8.57 o
   6   4   9      130.10      141.85     11.07 o
   7   4   9       11.29       27.02      7.80 o
   8   4   9        1.54        7.31     11.73 o
  -9   5   9        0.26       -6.93      7.78 o
  -8   5   9       20.36       41.61     10.30 o
  -7   5   9       30.77       32.63      6.37 o
  -6   5   9      295.05      273.37      8.11 o
  -5   5   9      213.26      213.30      6.39 o
  -4   5   9       28.85       35.09      3.39 o
  -3   5   9       94.00      107.62      5.25 o
  -2   5   9      346.76      328.92     11.61 o
  -1   5   9     1226.05     1172.64     20.85 o
   0   5   9       10.39       10.06      3.41 o
   1   5   9      241.95      237.78      8.14 o
   2   5   9        0.05        7.15      3.46 o
   3   5   9       30.86       34.48      4.54 o
   4   5   9      173.77      182.63      9.15 o
   5   5   9        7.67       -1.16      4.36 o
   6   5   9       42.76       52.45     13.57 o
   7   5   9       45.42       49.93      8.67 o
   8   5   9        1.36        7.80      7.45 o
  -8   6   9        3.86        3.40      8.01 o
  -7   6   9       31.00       28.01      5.81 o
  -6   6   9        4.02       13.42      4.09 o
  -5   6   9      189.67      181.85      6.40 o
  -4   6   9        0.50        0.90      2.57 o
  -3   6   9       41.74       38.01      3.92 o
  -2   6   9       33.93       27.26      4.15 o
  -1   6   9     1129.72     1114.10     17.80 o
   0   6   9      169.08      181.74      7.44 o
   1   6   9       92.08       88.64      5.47 o
   2   6   9       52.29       51.47      4.57 o
   3   6   9     1018.98      958.51     17.90 o
   4   6   9       95.93       98.95     12.98 o
   5   6   9       23.83       26.46      5.40 o
   6   6   9        0.74       -0.11      5.41 o
   7   6   9      129.88      118.50     11.05 o
   8   6   9        0.10        4.45      7.44 o
  -8   7   9        5.23      -10.22     10.53 o
  -7   7   9       44.59       25.91      5.91 o
  -6   7   9      253.34      252.70     10.20 o
  -5   7   9       67.79       58.61      4.19 o
  -4   7   9       71.31       60.00      3.68 o
  -3   7   9      219.83      195.44      7.85 o
  -2   7   9      109.64      115.29      6.62 o
  -1   7   9       99.15       81.06      5.16 o
   0   7   9      149.23      141.37      7.70 o
   1   7   9       86.25       89.06      5.51 o
   2   7   9       77.59      103.97      5.72 o
   3   7   9      117.12      110.29      6.20 o
   4   7   9        0.09       -0.60      4.17 o
   5   7   9       65.05       60.48      7.14 o
   6   7   9       33.20       29.19      7.13 o
   7   7   9        0.11       -0.25      9.53 o
   8   7   9        2.58        9.48      7.21 o
  -8   8   9        4.82       -1.89      5.51 o
  -7   8   9       19.69        6.88      5.25 o
  -6   8   9       13.45        6.31      4.20 o
  -5   8   9      175.21      202.09      7.02 o
  -4   8   9       27.20       29.10      3.39 o
  -3   8   9      181.07      166.50      5.74 o
  -2   8   9      236.89      248.94      8.91 o
  -1   8   9      659.32      628.05     18.81 o
   0   8   9        0.00       -0.10      2.90 o
   1   8   9       53.21       46.56      6.36 o
   2   8   9      807.48      774.65     15.10 o
   3   8   9      137.57      153.69      6.96 o
   4   8   9      328.29      285.75     11.15 o
   5   8   9      230.73      262.80     11.24 o
   6   8   9       85.83       89.57     12.34 o
   7   8   9       10.12       20.86      6.92 o
   8   8   9        5.61        0.51      6.94 o
  -8   9   9      160.15      186.40     11.39 o
  -7   9   9        4.55       -2.42      4.54 o
  -6   9   9        1.50       -3.63      3.63 o
  -5   9   9       70.61       66.91      4.79 o
  -4   9   9      193.57      178.74      5.70 o
  -3   9   9        0.94       -1.37      2.59 o
  -2   9   9      268.10      246.06      6.74 o
  -1   9   9      748.51      680.99     22.83 o
   0   9   9      724.42      697.41     12.98 o
   1   9   9       64.51       68.87      4.07 o
   2   9   9       76.47       77.36      5.15 o
   3   9   9       26.71       29.75      4.17 o
   4   9   9      186.23      183.41      9.37 o
   5   9   9       20.04       17.63      5.18 o
   6   9   9        2.67        4.80      9.45 o
   7   9   9       22.66       13.39      6.70 o
   8   9   9        1.12       -2.72      6.66 o
  -8  10   9        9.43       19.53      6.78 o
  -7  10   9        5.17        4.42      4.84 o
  -6  10   9        0.93        7.56      3.90 o
  -5  10   9        7.62       10.36      3.46 o
  -4  10   9        0.39        1.21      2.80 o
  -3  10   9       68.79       64.12      4.40 o
  -2  10   9       76.14       56.42      3.54 o
  -1  10   9        6.54        2.47      2.14 o
   0  10   9      950.58      964.39     16.27 o
   1  10   9       12.53       15.21      6.52 o
   2  10   9      404.60      412.40     16.05 o
   3  10   9       98.86      104.19      6.09 o
   4  10   9     1608.41     1550.94     25.73 o
   5  10   9        6.51        7.84      5.58 o
   6  10   9        3.05        1.48     11.06 o
   7  10   9        0.06        0.84      6.37 o
   8  10   9       11.07        7.22      7.20 o
  -8  11   9        8.95       11.97      6.58 o
  -7  11   9       22.93       15.96      5.50 o
  -6  11   9      137.51      119.03      6.51 o
  -5  11   9        1.06       -0.18      3.13 o
  -4  11   9       84.16       89.23      5.30 o
  -3  11   9      115.00       89.70      4.90 o
  -2  11   9        7.92        2.51      2.96 o
  -1  11   9        0.12       -2.93      2.93 o
   0  11   9      879.89      891.65     15.38 o
   1  11   9      868.61      913.05     14.13 o
   2  11   9        3.89        4.52      3.25 o
   3  11   9      167.27      148.65      7.03 o
   4  11   9       51.68       70.74      6.87 o
   5  11   9       48.04       32.43      6.74 o
   6  11   9        2.40       -0.19      7.57 o
   7  11   9        0.01       -1.98      5.68 o
   8  11   9       17.22       23.02      9.28 o
  -8  12   9       12.97       -0.56      6.03 o
  -7  12   9        0.41       -1.03      5.61 o
  -6  12   9       17.07       20.39      4.49 o
  -5  12   9       39.38       41.63      4.48 o
  -4  12   9       47.08       42.76      4.93 o
  -3  12   9       15.71       14.60      3.37 o
  -2  12   9       38.99       40.90      4.71 o
  -1  12   9      544.90      480.75     10.06 o
   0  12   9        0.50        0.11      3.56 o
   1  12   9      805.82      852.75     16.59 o
   2  12   9       69.43       80.68      5.39 o
   3  12   9      966.27      822.25     19.82 o
   4  12   9        1.47       -1.09      4.42 o
   5  12   9       49.89       52.18      7.40 o
   6  12   9        5.91       11.99      5.91 o
   7  12   9        9.53       12.84      6.38 o
   8  12   9       22.21       31.41      9.83 o
  -8  13   9        7.04        7.90     12.42 o
  -7  13   9      142.80      147.83     12.27 o
  -6  13   9       18.40       18.76      4.73 o
  -5  13   9        3.53        2.22      3.67 o
  -4  13   9      156.79      143.87      6.90 o
  -3  13   9      159.73      137.16      6.17 o
  -2  13   9      324.85      276.34      9.43 o
  -1  13   9      113.89      119.68      7.45 o
   0  13   9      464.57      489.22     15.49 o
   1  13   9     1377.30     1262.70     21.72 o
   2  13   9       79.34       67.88      6.69 o
   3  13   9      393.34      408.99     13.46 o
   4  13   9      267.06      281.43     11.54 o
   5  13   9        3.97        7.73      5.47 o
   6  13   9        7.91       10.61      5.78 o
   7  13   9       71.74       73.56      8.62 o
   8  13   9        0.34        7.57     12.29 o
  -8  14   9       20.51       22.24      8.88 o
  -7  14   9        2.55        5.48      5.87 o
  -6  14   9        0.70       -3.76      4.07 o
  -5  14   9      146.24      168.94      7.40 o
  -4  14   9        7.63        7.33      3.66 o
  -3  14   9       64.17       63.06      4.96 o
  -2  14   9      104.74       91.91      5.42 o
  -1  14   9      572.39      618.88     13.04 o
   0  14   9       77.36       64.02      5.64 o
   1  14   9      751.60      768.38     21.03 o
   2  14   9        8.04       -1.84      8.03 o
   3  14   9      449.95      449.43     14.33 o
   4  14   9      207.86      213.93     12.42 o
   5  14   9       12.47        5.94      5.54 o
   6  14   9        2.57        1.80      5.32 o
   7  14   9        8.30       -2.36     17.23 o
   8  14   9        2.86       15.75     12.34 o
  -8  15   9       28.44       27.47      9.29 o
  -7  15   9       90.41       84.56      8.87 o
  -6  15   9       38.90       31.16      5.29 o
  -5  15   9        1.86        7.38      3.97 o
  -4  15   9      130.16      146.28      7.08 o
  -3  15   9      279.42      256.71      8.26 o
  -2  15   9       23.68       29.06      4.89 o
  -1  15   9        6.55        4.63      3.52 o
   0  15   9        2.27        6.33      3.55 o
   1  15   9       61.10       50.63      6.08 o
   2  15   9       11.95        5.81      4.85 o
   3  15   9       36.49       50.98      6.19 o
   4  15   9       83.57      100.93      7.60 o
   5  15   9       48.23       49.43      8.05 o
   6  15   9       15.07        6.23      5.48 o
   7  15   9       26.93       12.74     13.34 o
   8  15   9        2.27        3.26     11.28 o
  -8  16   9       12.04       20.37      8.80 o
  -7  16   9        0.45        2.10      6.34 o
  -6  16   9        1.94        2.46      4.34 o
  -5  16   9       52.51       62.49      5.60 o
  -4  16   9        0.34       -3.31      3.31 o
  -3  16   9       75.42       76.34      5.97 o
  -2  16   9      186.62      194.57      7.64 o
  -1  16   9      563.56      507.76     12.11 o
   0  16   9        6.60        8.03      3.71 o
   1  16   9        0.99        2.53      4.56 o
   2  16   9      199.10      230.22     12.78 o
   3  16   9       20.03        8.02      5.99 o
   4  16   9       45.27       34.35      5.78 o
   5  16   9       28.10       52.48      7.33 o
   6  16   9       18.12       27.17     16.57 o
   7  16   9        0.07        8.73     11.13 o
  -7  17   9       37.31       41.24     10.33 o
  -6  17   9        1.16       -2.57      4.79 o
  -5  17   9        0.05        3.81      3.96 o
  -4  17   9       10.45       11.31      4.74 o
  -3  17   9        8.55        5.19      5.56 o
  -2  17   9        6.83        4.67      3.88 o
  -1  17   9       21.50       18.74      4.76 o
   0  17   9      968.03      900.64     16.27 o
   1  17   9      197.48      187.80      8.29 o
   2  17   9        0.82        7.63      4.87 o
   3  17   9       13.10       11.69      8.33 o
   4  17   9       65.78       65.62      6.63 o
   5  17   9        0.87       -4.57      6.49 o
   6  17   9       32.34       38.03      6.42 o
   7  17   9        1.24       27.58     14.14 o
  -7  18   9        1.79       -1.57      6.21 o
  -6  18   9        7.35        3.04      5.87 o
  -5  18   9        4.85        1.46      4.38 o
  -4  18   9        4.48       -1.18      4.25 o
  -3  18   9       95.46       89.56      6.29 o
  -2  18   9        4.05       -3.44      3.44 o
  -1  18   9      265.73      287.12     10.17 o
   0  18   9      660.46      628.91     13.26 o
   1  18   9        3.82       -3.39      3.72 o
   2  18   9       69.22       72.88     11.62 o
   3  18   9        8.73        6.49      4.73 o
   4  18   9      103.38      103.37      7.64 o
   5  18   9        9.63        2.28      4.99 o
   6  18   9       12.92       24.52     12.59 o
   7  18   9        6.11        2.86     12.04 o
  -7  19   9       17.57       11.79      8.47 o
  -6  19   9       20.44       32.70      6.81 o
  -5  19   9        0.55       -0.07      5.19 o
  -4  19   9        0.14        3.11      4.65 o
  -3  19   9      109.35       97.73      9.26 o
  -2  19   9        2.41        2.81      4.21 o
  -1  19   9        3.67        3.41      4.20 o
   0  19   9       25.15       39.53      4.77 o
   1  19   9        9.58        4.98      4.06 o
   2  19   9       91.75       99.30      7.90 o
   3  19   9      280.60      308.90     12.25 o
   4  19   9        5.17        8.25      6.28 o
   5  19   9       66.65       69.08      7.45 o
   6  19   9        0.82        5.17     11.13 o
   7  19   9       35.39       23.12     13.94 o
  -7  20   9        5.46        4.95      7.58 o
  -6  20   9        7.24        1.01      5.59 o
  -5  20   9       13.31       -5.03      5.03 o
  -4  20   9       21.77       24.76      5.41 o
  -3  20   9        0.34       -2.95      4.91 o
  -2  20   9      284.08      276.62     10.32 o
  -1  20   9      128.93      116.19      6.97 o
   0  20   9        2.59       -1.01      3.34 o
   1  20   9       88.35       97.62      5.85 o
   2  20   9        0.64       -2.60      5.64 o
   3  20   9       15.28        6.71      4.94 o
   4  20   9       18.54       19.25      5.41 o
   5  20   9       18.74       32.20      5.97 o
   6  20   9        1.21        3.86     11.89 o
   7  20   9       60.19       55.21     17.30 o
  -7  21   9        0.52        2.86      7.83 o
  -6  21   9       45.74       50.58      9.25 o
  -5  21   9       17.89       26.91      6.23 o
  -4  21   9       17.67       24.22      6.38 o
  -3  21   9       47.82       49.37      7.82 o
  -2  21   9       77.10       87.00      6.95 o
  -1  21   9       10.20        7.60      4.36 o
   0  21   9       75.68       83.49      6.56 o
   1  21   9       46.12       57.45      5.08 o
   2  21   9      100.46       86.53      7.65 o
   3  21   9        2.74       -3.27      4.36 o
   4  21   9        6.14       -0.63      4.61 o
   5  21   9       15.62       28.18     12.64 o
   6  21   9        7.00      -11.68     11.68 o
   7  21   9        6.32       14.94     13.14 o
  -7  22   9        1.20       -1.54      9.63 o
  -6  22   9        4.65        5.53      7.41 o
  -5  22   9        3.33       -2.02      5.39 o
  -4  22   9       15.69       18.93      5.52 o
  -3  22   9        9.03       20.00      7.17 o
  -2  22   9        7.95        4.89      4.00 o
  -1  22   9        0.03       -2.05      3.93 o
   0  22   9        0.04        0.16      5.25 o
   1  22   9       84.36       88.32      5.71 o
   2  22   9       90.57       89.85      7.95 o
   3  22   9        5.98        5.52      4.77 o
   4  22   9       82.29       93.70      7.65 o
   5  22   9       49.78       42.17     14.44 o
   6  22   9       13.39        8.83     12.54 o
  -6  23   9       55.35       55.66      9.70 o
  -5  23   9        9.73       13.86      6.18 o
  -4  23   9       52.23       42.81      6.68 o
  -3  23   9       51.41       58.64      6.73 o
  -2  23   9       55.55       39.31      7.95 o
  -1  23   9        2.26        0.28      7.37 o
   0  23   9        4.57        0.70      4.88 o
   1  23   9      104.35      110.82      6.31 o
   2  23   9        0.24        2.81      4.92 o
   3  23   9       25.55       31.87      6.18 o
   4  23   9        2.17       -2.88      4.54 o
   5  23   9        0.00       15.55     12.59 o
   6  23   9        1.53       16.80     13.49 o
  -6  24   9       64.88       67.26     10.25 o
  -5  24   9       18.13       13.71      6.31 o
  -4  24   9       15.10        9.83      7.01 o
  -3  24   9       49.23       37.43      6.10 o
  -2  24   9        9.17        3.60      5.49 o
  -1  24   9       16.72       18.18      5.94 o
   0  24   9       70.60       63.48      7.21 o
   1  24   9       44.53       53.70      7.81 o
   2  24   9       14.45        5.76     11.03 o
   3  24   9        9.16        1.12      6.56 o
   4  24   9        1.91       -4.56      4.56 o
   5  24   9       79.29      111.33     20.06 o
   6  24   9       20.74       23.42     14.69 o
  -6  25   9        0.53        7.47      7.74 o
  -5  25   9      147.38      146.89     10.19 o
  -4  25   9       37.57       48.09     10.00 o
  -3  25   9        3.17       -3.77      5.55 o
  -2  25   9       10.13       17.87      6.28 o
  -1  25   9       38.49       28.49      8.34 o
   0  25   9      162.74      176.17     10.41 o
   1  25   9       21.85       20.18      6.06 o
   2  25   9       56.74       42.63      8.16 o
   3  25   9        6.58       -4.50      4.93 o
   4  25   9       16.78       29.34      8.58 o
   5  25   9       47.25       64.29     17.65 o
   6  25   9        1.87        1.45     12.84 o
  -6  26   9       14.88       42.98     15.40 o
  -5  26   9       16.99       34.53      8.88 o
  -4  26   9       20.49       31.24      7.90 o
  -3  26   9        1.69        1.40      6.26 o
  -2  26   9       57.22       69.78      8.44 o
  -1  26   9      205.71      216.93     13.84 o
   0  26   9      105.80      125.93      9.61 o
   1  26   9        7.52       20.25      6.03 o
   2  26   9       32.50       46.60      8.46 o
   3  26   9        3.72       -5.93      5.93 o
   4  26   9        7.81       -5.74     11.71 o
   5  26   9        3.12       -9.18     10.93 o
  -5  27   9        2.16      -10.46     11.75 o
  -4  27   9        5.17        1.39      8.20 o
  -3  27   9        6.02        7.88      6.63 o
  -2  27   9       65.60       88.07      9.40 o
  -1  27   9       13.14       20.87      6.86 o
   0  27   9      195.21      208.60     11.52 o
   1  27   9       11.80       20.90      6.17 o
   2  27   9        2.68        2.10      6.81 o
   3  27   9        2.14       14.30      6.76 o
   4  27   9       52.96       46.19     16.25 o
   5  27   9        2.28       11.68     14.09 o
  -5  28   9       30.61       36.41      9.00 o
  -4  28   9       23.87       13.64      7.63 o
  -3  28   9       33.59       26.51      7.68 o
  -2  28   9       26.48       32.85     10.39 o
  -1  28   9       36.22       45.07      7.86 o
   0  28   9      118.96      161.35     10.60 o
   1  28   9        5.18        8.57      7.12 o
   2  28   9       36.91       36.08      8.48 o
   3  28   9       38.16       36.98      8.19 o
   4  28   9        8.07       25.53     15.09 o
  -4  29   9        0.06        1.45      7.38 o
  -3  29   9        8.41        2.54      6.94 o
  -2  29   9       21.94       16.89      7.32 o
  -1  29   9       18.45       11.03      6.57 o
   0  29   9        6.08        8.91      6.35 o
   1  29   9        3.91        8.94      7.60 o
   2  29   9        1.32       13.63      5.90 o
   3  29   9       60.29       91.21     10.22 o
   4  29   9        1.07      -11.73     11.73 o
  -4  30   9       66.70       78.42     11.59 o
  -3  30   9       68.55       75.30      9.96 o
  -2  30   9        1.87       11.32      7.33 o
  -1  30   9      293.73      290.19     15.87 o
   0  30   9       95.96       96.67      9.51 o
   1  30   9        4.37        9.26      7.52 o
   2  30   9       91.72      117.53      9.11 o
   3  30   9        7.70        1.37      6.92 o
   4  30   9        0.18       -3.31     14.64 o
  -4  31   9        6.12        9.03      8.98 o
  -3  31   9      142.14      172.18     12.72 o
  -2  31   9        4.54        7.47      7.11 o
  -1  31   9       82.49       73.69     12.26 o
   0  31   9       26.87       20.68      7.30 o
   1  31   9       39.08       29.33      9.24 o
   2  31   9        6.08        5.90      6.08 o
   3  31   9        0.16       -7.09      7.09 o
  -3  32   9        7.56        2.58      8.68 o
  -2  32   9       63.72       75.24      9.93 o
  -1  32   9        5.23        6.80      9.53 o
   0  32   9       24.52       25.37      9.00 o
   1  32   9       48.26       68.93     10.59 o
   2  32   9        4.93       15.59      6.50 o
   3  32   9       52.65       26.03     15.60 o
  -2  33   9       13.86       15.94      7.81 o
  -1  33   9        4.49        7.58      7.03 o
   0  33   9        3.13       -0.85      8.05 o
   1  33   9        0.29       -6.19      7.58 o
   2  33   9        0.46        4.03      6.22 o
  -1  34   9        3.75       -2.22      8.49 o
   0  34   9       15.04       17.12     11.06 o
   1  34   9        3.48       -1.20      7.77 o
  -8   0  10        8.33       14.89     13.89 o
  -6   0  10      209.21      205.89     12.13 o
  -4   0  10      160.37      192.79      9.40 o
  -2   0  10       85.62       98.23     11.53 o
   0   0  10       42.88       46.64     10.31 o
   2   0  10     1356.48     1247.67     30.75 o
   4   0  10      375.43      309.98     15.39 o
   6   0  10        0.83        8.22      9.13 o
   8   0  10        3.34       14.09     11.53 o
  -8   1  10        2.54       -3.19     10.53 o
  -7   1  10       55.85       27.80      6.42 o
  -6   1  10        1.37        5.23      4.20 o
  -5   1  10       44.70       59.91      4.67 o
  -4   1  10        1.49        0.15      3.02 o
  -3   1  10      293.50      293.51     10.62 o
  -2   1  10      111.81      101.07      6.78 o
  -1   1  10     1449.40     1441.02     24.81 o
   0   1  10      194.60      229.16      8.80 o
   1   1  10       79.67       54.34      5.04 o
   2   1  10       46.92       66.07      5.52 o
   3   1  10      188.81      166.98      9.19 o
   4   1  10       40.78       49.42      5.74 o
   5   1  10        0.03        5.85      6.19 o
   6   1  10        3.00       -0.40      6.38 o
   7   1  10      158.75      131.89     12.30 o
   8   1  10        2.30       -2.93      7.72 o
  -8   2  10        0.64       16.03     10.63 o
  -7   2  10        5.36       -0.37      5.04 o
  -6   2  10       19.91       11.14      4.46 o
  -5   2  10      343.30      362.65     10.22 o
  -4   2  10      291.03      314.67      8.56 o
  -3   2  10      109.28      115.82      7.55 o
  -2   2  10      333.69      337.25     12.18 o
  -1   2  10       75.48       75.03      6.79 o
   0   2  10      652.30      635.72     14.49 o
   1   2  10      523.96      484.49     12.30 o
   2   2  10      127.94      145.12      8.20 o
   3   2  10      448.70      367.10     12.82 o
   4   2  10        5.70        4.93      4.38 o
   5   2  10       63.84       77.28     11.91 o
   6   2  10        6.37        8.40      6.54 o
   7   2  10        0.07       -0.74      6.88 o
   8   2  10       17.15       21.18      8.99 o
  -8   3  10       23.03       39.66     10.88 o
  -7   3  10        5.82        8.99      5.31 o
  -6   3  10       18.04       10.69      4.40 o
  -5   3  10        0.50        0.15      3.18 o
  -4   3  10      504.80      549.53     11.11 o
  -3   3  10      172.36      175.96      8.70 o
  -2   3  10       35.22       37.16      7.35 o
  -1   3  10        0.74        3.46      3.93 o
   0   3  10     1211.30     1185.96     21.46 o
   1   3  10       34.70       36.03      4.69 o
   2   3  10      309.39      310.23     11.70 o
   3   3  10      244.70      249.26     10.73 o
   4   3  10       50.39       49.60      5.76 o
   5   3  10      143.36      148.22     11.28 o
   6   3  10      125.71      142.18     11.82 o
   7   3  10       12.40       10.61      7.57 o
   8   3  10        0.01       -3.44      7.64 o
  -8   4  10       20.05       12.89     13.09 o
  -7   4  10        1.03        1.60      5.12 o
  -6   4  10        0.34       -0.24      3.63 o
  -5   4  10       12.38       19.30      3.96 o
  -4   4  10      500.99      457.15      9.39 o
  -3   4  10      352.68      396.13     10.62 o
  -2   4  10      193.34      194.58     12.23 o
  -1   4  10      768.79      747.05     16.32 o
   0   4  10      351.97      375.50     11.15 o
   1   4  10     1250.24     1289.10     22.42 o
   2   4  10      242.07      195.87      9.77 o
   3   4  10       13.87       16.21      4.78 o
   4   4  10      472.34      453.55     16.02 o
   5   4  10       12.29       30.22      7.37 o
   6   4  10        0.12        4.82      6.48 o
   7   4  10       27.02       20.22      8.11 o
   8   4  10        1.79        6.29     11.23 o
  -8   5  10       10.75       34.72     23.97 o
  -7   5  10        0.52        6.85      9.47 o
  -6   5  10       10.97       12.31      6.85 o
  -5   5  10        0.50        1.05      3.40 o
  -4   5  10      100.39      102.52      5.18 o
  -3   5  10      160.39      144.85      9.32 o
  -2   5  10       38.67       42.20      5.32 o
  -1   5  10        5.80        5.42      3.97 o
   0   5  10      477.98      450.82     12.11 o
   1   5  10        3.53       -1.72      3.42 o
   2   5  10        2.01        2.23      3.49 o
   3   5  10       64.15       70.45      7.11 o
   4   5  10       58.93       55.18      9.37 o
   5   5  10       21.66       24.71      5.91 o
   6   5  10        2.64       13.63      6.98 o
   7   5  10       11.28       13.83      9.38 o
   8   5  10        1.60       -3.61      7.49 o
  -8   6  10       34.52       14.78     18.66 o
  -7   6  10        0.54        3.66      6.40 o
  -6   6  10       12.76       12.75      5.04 o
  -5   6  10      239.97      223.73      7.22 o
  -4   6  10       50.86       62.28      4.47 o
  -3   6  10      558.27      538.72     14.10 o
  -2   6  10      149.27      151.46      6.96 o
  -1   6  10       11.18       10.81      4.35 o
   0   6  10        3.66        4.84      3.77 o
   1   6  10        0.09       -3.42      3.42 o
   2   6  10        3.71       -3.02      3.02 o
   3   6  10      164.03      144.16      7.14 o
   4   6  10       26.08       23.04      5.43 o
   5   6  10      278.73      261.07     11.61 o
   6   6  10        3.99       11.08      6.59 o
   7   6  10        3.39       -2.96     10.81 o
   8   6  10        0.41       -0.85      8.42 o
  -8   7  10       92.28       90.85     13.71 o
  -7   7  10        2.92        3.96      6.27 o
  -6   7  10        2.99        2.46      4.23 o
  -5   7  10       44.30       53.66      4.58 o
  -4   7  10       31.46       41.79      5.17 o
  -3   7  10      710.33      676.94     14.59 o
  -2   7  10      105.61      101.65      6.08 o
  -1   7  10      798.58      719.31     14.08 o
   0   7  10      224.80      216.80      8.51 o
   1   7  10      348.70      351.99     12.38 o
   2   7  10        3.61        3.76      3.40 o
   3   7  10       69.41       66.86      5.60 o
   4   7  10       93.13      101.36      7.61 o
   5   7  10        0.30        1.56      5.81 o
   6   7  10        5.89        5.31      6.04 o
   7   7  10       15.62       25.78      8.08 o
   8   7  10        0.99        2.41      7.76 o
  -8   8  10        6.49        1.45      8.42 o
  -7   8  10        6.04        3.02      5.80 o
  -6   8  10       19.11       18.35      4.87 o
  -5   8  10      190.89      151.84      6.80 o
  -4   8  10       20.90       15.68      3.42 o
  -3   8  10      485.24      494.95     14.99 o
  -2   8  10       62.86       76.65      5.72 o
  -1   8  10      264.97      258.26     10.10 o
   0   8  10      140.21      144.44      9.03 o
   1   8  10       21.50       20.92      3.95 o
   2   8  10       29.59       30.02      4.34 o
   3   8  10      217.78      199.30      9.94 o
   4   8  10      674.74      642.61     28.13 o
   5   8  10        7.04       11.24      6.17 o
   6   8  10        0.09        4.16      5.98 o
   7   8  10        5.67        0.11      6.54 o
   8   8  10       18.82       19.54     14.29 o
  -8   9  10        3.12        1.32      8.99 o
  -7   9  10       48.77       55.61      8.43 o
  -6   9  10        1.09        2.63      4.30 o
  -5   9  10        1.55        6.10      3.46 o
  -4   9  10        0.25        0.47      3.24 o
  -3   9  10       72.25       76.77      5.98 o
  -2   9  10       29.83       22.50      4.33 o
  -1   9  10      307.90      297.81      9.86 o
   0   9  10      523.34      539.92     13.33 o
   1   9  10      276.77      264.72     11.16 o
   2   9  10        6.99       14.54      5.04 o
   3   9  10      242.86      257.58     11.12 o
   4   9  10       48.23       39.55      7.65 o
   5   9  10      142.20      138.92     10.76 o
   6   9  10      139.70      162.36     11.89 o
   7   9  10        7.13       -1.03      6.48 o
   8   9  10       45.29       65.88     10.00 o
  -8  10  10       20.45       31.20      9.14 o
  -7  10  10        0.78       -2.15      6.67 o
  -6  10  10       85.20      101.74      6.56 o
  -5  10  10        9.63       13.35      3.93 o
  -4  10  10       78.09       69.05      5.16 o
  -3  10  10      677.51      667.69     14.75 o
  -2  10  10        3.67        0.35      3.44 o
  -1  10  10       45.16       26.98      5.88 o
   0  10  10       29.19       36.45      6.57 o
   1  10  10        1.15       -0.18      4.46 o
   2  10  10      418.29      388.97     13.50 o
   3  10  10      322.10      316.11     17.56 o
   4  10  10       13.42       29.17      7.22 o
   5  10  10       83.20       91.03      9.38 o
   6  10  10        3.77        0.83      6.32 o
   7  10  10        0.02        1.21      6.64 o
   8  10  10       14.57       14.39     12.29 o
  -8  11  10       64.62       86.32     11.24 o
  -7  11  10        5.80       13.44      6.09 o
  -6  11  10       10.14       19.41      4.58 o
  -5  11  10       67.60       69.40      5.43 o
  -4  11  10       12.80       12.07      4.06 o
  -3  11  10       92.52       91.74      5.79 o
  -2  11  10      320.10      300.40      9.47 o
  -1  11  10        0.03       -3.63      3.87 o
   0  11  10        1.36       -0.16      3.82 o
   1  11  10       33.22       18.09      4.44 o
   2  11  10     1179.58     1072.34     36.20 o
   3  11  10        3.06        6.29      5.15 o
   4  11  10      128.33      124.91     10.22 o
   5  11  10        5.66        5.68      5.92 o
   6  11  10       18.43       17.28      9.55 o
   7  11  10       45.74       32.48     10.15 o
   8  11  10        9.22       15.56      7.62 o
  -8  12  10        3.48        9.11      8.08 o
  -7  12  10        1.12        6.54      6.07 o
  -6  12  10        1.91       -1.86      3.88 o
  -5  12  10       30.70       20.96      4.30 o
  -4  12  10       27.89       31.01      4.33 o
  -3  12  10      135.57      119.24      5.74 o
  -2  12  10       84.01       82.29      5.30 o
  -1  12  10      155.60      130.83      9.89 o
   0  12  10      557.94      570.66     13.98 o
   1  12  10      557.45      528.42     13.24 o
   2  12  10       94.24       87.82      7.72 o
   3  12  10        0.87       -4.31      4.31 o
   4  12  10      253.82      256.77     13.63 o
   5  12  10       10.96        4.97      5.95 o
   6  12  10       23.12       17.12      6.82 o
   7  12  10       60.46       68.80      9.33 o
   8  12  10        4.07       11.76      7.30 o
  -8  13  10       38.65       73.74     13.23 o
  -7  13  10       12.24       19.16      6.85 o
  -6  13  10        0.34        7.30      4.19 o
  -5  13  10       11.68        7.11      3.78 o
  -4  13  10       33.50       25.31      4.20 o
  -3  13  10        9.06        1.41      3.51 o
  -2  13  10      210.59      186.58     10.05 o
  -1  13  10      247.67      235.96      9.53 o
   0  13  10      140.87      164.52      8.03 o
   1  13  10      783.83      719.77     15.88 o
   2  13  10      399.22      446.39     14.79 o
   3  13  10       10.52        7.63      4.94 o
   4  13  10       40.39       55.36     13.92 o
   5  13  10       30.95       29.78      7.00 o
   6  13  10       62.99       55.46      8.35 o
   7  13  10        0.07       -6.09      6.09 o
  -7  14  10        2.35       -5.87      6.45 o
  -6  14  10       19.85       19.44      5.28 o
  -5  14  10        0.09        0.38      3.90 o
  -4  14  10       19.32        3.52      3.94 o
  -3  14  10       12.31       17.40      4.45 o
  -2  14  10       12.52       11.86      4.18 o
  -1  14  10        0.10        2.09      4.09 o
   0  14  10     1367.78     1345.56     23.95 o
   1  14  10       59.21       59.30      7.03 o
   2  14  10      635.79      620.37     17.71 o
   3  14  10       82.20       70.44      7.18 o
   4  14  10       84.81       90.23     10.26 o
   5  14  10       12.08       14.66      6.47 o
   6  14  10       17.58       30.48     16.12 o
   7  14  10        0.78       -5.18      5.77 o
  -7  15  10       11.59       14.47      8.69 o
  -6  15  10        0.00       -4.02      4.02 o
  -5  15  10       22.46       30.83      4.73 o
  -4  15  10       73.83       55.02      5.94 o
  -3  15  10      135.31      134.77      6.66 o
  -2  15  10      122.12      121.86      6.94 o
  -1  15  10       52.36       63.04      5.44 o
   0  15  10       92.94       98.93      7.01 o
   1  15  10        0.38       -2.71      3.85 o
   2  15  10        0.06       -0.60      4.66 o
   3  15  10        7.95        4.31      4.80 o
   4  15  10       19.46       16.85      6.42 o
   5  15  10        8.47       12.89      9.08 o
   6  15  10       40.34       50.94     10.26 o
   7  15  10       42.82       78.88     17.35 o
  -7  16  10        7.87        3.63      6.77 o
  -6  16  10       25.79       38.94      5.80 o
  -5  16  10        0.67        6.10      4.50 o
  -4  16  10       53.13       48.22      5.66 o
  -3  16  10        1.39        2.42      3.64 o
  -2  16  10       39.42       31.52      5.63 o
  -1  16  10      153.23      138.70      8.73 o
   0  16  10      131.26       93.61      6.95 o
   1  16  10      590.67      609.23     14.71 o
   2  16  10       81.11       75.24      7.42 o
   3  16  10       91.14       94.62      7.85 o
   4  16  10       23.89       38.96      7.40 o
   5  16  10        0.01       -3.55      6.29 o
   6  16  10        3.51        7.69      6.39 o
   7  16  10       46.46       16.15     14.54 o
  -7  17  10        8.32        5.69      7.28 o
  -6  17  10        3.27        9.59      7.09 o
  -5  17  10       15.91       13.77      4.90 o
  -4  17  10       10.94        8.09      5.09 o
  -3  17  10       12.06        6.34      4.54 o
  -2  17  10       15.92        6.02      6.54 o
  -1  17  10       23.36       20.05      4.41 o
   0  17  10       65.72       66.75      6.26 o
   1  17  10        5.32       21.94      4.71 o
   2  17  10      351.81      369.12     13.73 o
   3  17  10        8.36        3.72      4.87 o
   4  17  10       42.82       46.21     14.52 o
   5  17  10      135.81      118.15     10.00 o
   6  17  10       16.01       26.34      6.72 o
   7  17  10       17.00        9.43     12.84 o
  -7  18  10       11.31        3.06      6.93 o
  -6  18  10       11.67        8.98      7.20 o
  -5  18  10       23.75       21.63      5.98 o
  -4  18  10        5.27       -3.78      4.74 o
  -3  18  10       12.13        9.21      4.98 o
  -2  18  10        1.96        2.56      4.04 o
  -1  18  10        5.21       -1.78      3.63 o
   0  18  10      113.48       88.62      6.75 o
   1  18  10        2.39        0.10      3.99 o
   2  18  10       18.52       18.38     10.30 o
   3  18  10      148.36      136.50     12.28 o
   4  18  10       64.63       75.24     10.63 o
   5  18  10        3.09        0.95      5.75 o
   6  18  10       52.12       61.28     17.00 o
   7  18  10        2.03       25.32     13.59 o
  -7  19  10       18.34       21.29      8.97 o
  -6  19  10        0.19       -6.46      6.46 o
  -5  19  10        0.13        3.44      5.38 o
  -4  19  10       56.79       58.10      6.95 o
  -3  19  10        0.86        0.08      4.69 o
  -2  19  10       47.79       51.99      7.10 o
  -1  19  10       87.19       86.17      6.86 o
   0  19  10       27.73       31.56      4.79 o
   1  19  10       75.96       73.37      6.34 o
   2  19  10       36.95       31.39     11.17 o
   3  19  10        4.03       10.35      5.33 o
   4  19  10       66.05       76.79      7.80 o
   5  19  10        0.51        2.56      5.87 o
   6  19  10       42.05        9.58     12.09 o
   7  19  10       23.49       58.52     17.60 o
  -6  20  10       95.90      145.10     12.60 o
  -5  20  10        5.50        3.00      5.57 o
  -4  20  10        9.37        4.99      5.22 o
  -3  20  10       38.90       29.82      5.83 o
  -2  20  10       29.22       29.88      5.63 o
  -1  20  10        0.64        3.25      3.90 o
   0  20  10      186.05      211.18      9.65 o
   1  20  10      119.30      127.17      9.31 o
   2  20  10       69.32       78.32      7.86 o
   3  20  10       24.56       29.01      6.30 o
   4  20  10      145.70      146.94      9.57 o
   5  20  10        0.00        4.71      5.75 o
   6  20  10        7.43       -7.87     11.43 o
  -6  21  10       95.77      125.00     12.17 o
  -5  21  10       42.99       57.01      7.59 o
  -4  21  10        0.34        3.32      5.19 o
  -3  21  10        0.98        1.64      4.99 o
  -2  21  10       18.54       17.65      6.87 o
  -1  21  10      157.39      155.22      9.62 o
   0  21  10       15.75       19.28      5.11 o
   1  21  10        0.79        2.31      5.14 o
   2  21  10      129.22      147.03      9.87 o
   3  21  10       96.10      110.00      9.04 o
   4  21  10        5.70       11.99      5.75 o
   5  21  10       26.48        7.97     11.94 o
   6  21  10      118.11      176.97     24.07 o
  -6  22  10       27.71       37.59      9.28 o
  -5  22  10       71.65       80.97     13.04 o
  -4  22  10       28.19       33.47      8.52 o
  -3  22  10        6.99        5.08      5.03 o
  -2  22  10        6.16        9.99      5.50 o
  -1  22  10      199.27      199.12     11.41 o
   0  22  10        0.52        6.30      4.57 o
   1  22  10       62.15       56.93      7.35 o
   2  22  10       25.47       16.06      5.74 o
   3  22  10       39.99       28.07      6.67 o
   4  22  10      127.98      166.66     10.20 o
   5  22  10       17.57        2.71     10.63 o
   6  22  10        1.10       -0.30     12.04 o
  -6  23  10        1.26       -1.29      7.55 o
  -5  23  10       18.40       20.83      6.82 o
  -4  23  10        0.23       -1.65      5.27 o
  -3  23  10        0.46        2.88      4.78 o
  -2  23  10        2.78       -4.52      4.52 o
  -1  23  10       21.77        4.11      5.74 o
   0  23  10        0.13        2.16      5.02 o
   1  23  10        0.77       -5.64      5.64 o
   2  23  10       27.04       10.05      5.51 o
   3  23  10        0.89        0.36      5.36 o
   4  23  10       25.74       20.90     10.59 o
   5  23  10       46.71       76.02     18.55 o
   6  23  10        0.19        2.16     13.69 o
  -5  24  10        3.06       -5.60      6.86 o
  -4  24  10        3.00        8.32      6.02 o
  -3  24  10        2.30        0.19      4.99 o
  -2  24  10        6.64        4.24      9.51 o
  -1  24  10      146.98      142.46     17.34 o
   0  24  10      156.62      170.86      8.99 o
   1  24  10       60.72       55.29      9.38 o
   2  24  10        0.01       -2.38      5.26 o
   3  24  10       39.28       34.43      7.39 o
   4  24  10       43.92       62.06     11.66 o
   5  24  10       30.72       50.65     17.05 o
  -5  25  10       12.85       12.41      7.98 o
  -4  25  10       83.45       95.81     15.54 o
  -3  25  10        5.56       -0.98      6.11 o
  -2  25  10       33.30       39.72      7.74 o
  -1  25  10        1.09       -0.97      5.94 o
   0  25  10       34.34       37.18      6.10 o
   1  25  10       42.52       64.43      9.97 o
   2  25  10       24.17       25.23     11.03 o
   3  25  10       26.22       32.89      7.02 o
   4  25  10        0.00        1.49      5.56 o
   5  25  10        4.97        8.58     13.49 o
  -5  26  10        1.55       -4.47      8.51 o
  -4  26  10        3.49        0.09      6.85 o
  -3  26  10       20.89        9.93      6.96 o
  -2  26  10      142.68      141.79     10.84 o
  -1  26  10       62.75       80.88      8.94 o
   0  26  10        0.24       -1.39      4.92 o
   1  26  10        4.47        8.43      5.94 o
   2  26  10        6.27       16.50      7.84 o
   3  26  10       22.38       39.49      8.55 o
   4  26  10       20.01       34.77     10.30 o
   5  26  10        2.51        5.12     12.84 o
  -5  27  10       17.53       32.78     11.17 o
  -4  27  10       11.18       15.73      7.70 o
  -3  27  10        2.57        3.18     12.99 o
  -2  27  10        0.80       10.89      6.84 o
  -1  27  10       40.60       60.38     12.35 o
   0  27  10       68.57       74.93     11.72 o
   1  27  10        8.16       17.38      6.34 o
   2  27  10       64.50       64.36     12.34 o
   3  27  10        0.41        3.56      6.88 o
   4  27  10        7.05        1.20     13.34 o
  -4  28  10       32.49       39.53      9.38 o
  -3  28  10        2.05        1.76      6.52 o
  -2  28  10        5.28        3.45      7.13 o
  -1  28  10      104.33      125.55     14.60 o
   0  28  10        0.08       -4.76      4.76 o
   1  28  10        7.00        1.49      5.64 o
   2  28  10       60.54       45.93      9.45 o
   3  28  10       90.79      114.55     11.32 o
   4  28  10       79.37       97.44     20.21 o
  -4  29  10       53.05       70.22     10.42 o
  -3  29  10       25.69       21.00     19.30 o
  -2  29  10       11.40        1.84      6.84 o
  -1  29  10       19.36       27.53      8.44 o
   0  29  10        4.70       -1.91     11.03 o
   1  29  10        2.98       -5.84      5.84 o
   2  29  10       16.15       19.00      8.39 o
   3  29  10        0.77        6.72      8.32 o
   4  29  10       18.85       36.76     17.60 o
  -3  30  10        0.55        4.23      7.32 o
  -2  30  10      109.43       95.02     10.64 o
  -1  30  10       17.50       25.04      7.42 o
   0  30  10       23.02       16.95      8.78 o
   1  30  10       10.52       12.12      6.63 o
   2  30  10        5.70       12.43     11.28 o
   3  30  10        5.21       11.01     13.54 o
  -3  31  10        6.37        4.75      8.72 o
  -2  31  10       34.81       41.26      9.04 o
  -1  31  10       46.38       78.25      9.82 o
   0  31  10        7.97       10.66     12.11 o
   1  31  10       40.66       28.57      7.44 o
   2  31  10       14.80       35.09      9.39 o
  -2  32  10        1.32       -9.43      9.43 o
  -1  32  10        3.73       -6.30      6.59 o
   0  32  10       24.28       31.93      9.65 o
   1  32  10        6.38        5.52      7.35 o
   2  32  10       38.55       44.93     10.18 o
   0  33  10        2.98       -9.58     17.95 o
  -7   0  11        0.13       -9.83      9.83 o
  -5   0  11       14.01        2.65      4.96 o
  -3   0  11      154.66      161.99     12.71 o
  -1   0  11     1009.01      924.83     27.29 o
   1   0  11        0.00       -0.58      4.98 o
   3   0  11      789.86      726.34     33.00 o
   5   0  11        2.76        2.46      8.78 o
   7   0  11       25.25       29.19     12.49 o
  -8   1  11       14.10       15.48      9.17 o
  -7   1  11      111.83      130.02     14.48 o
  -6   1  11        3.98        4.90      4.39 o
  -5   1  11        6.25        4.73      3.77 o
  -4   1  11       21.60        9.22      4.52 o
  -3   1  11       27.00       29.00      5.65 o
  -2   1  11      194.03      170.38      8.61 o
  -1   1  11      539.02      515.30     13.87 o
   0   1  11      111.75      124.68      7.23 o
   1   1  11      226.31      213.74      8.71 o
   2   1  11       42.26       32.25      8.12 o
   3   1  11       24.11       21.40      5.58 o
   4   1  11       71.34       73.60      7.55 o
   5   1  11       31.22       18.38      7.37 o
   6   1  11       45.64       49.00      9.01 o
   7   1  11        3.81        2.49     12.01 o
   8   1  11        6.27       26.53      9.55 o
  -8   2  11        6.66       -6.15     13.21 o
  -7   2  11       20.46       10.06      9.09 o
  -6   2  11       11.73        8.53      6.82 o
  -5   2  11       42.11       37.97      4.35 o
  -4   2  11       61.33       55.63      5.41 o
  -3   2  11       22.99       18.38      5.29 o
  -2   2  11      349.10      326.30     11.73 o
  -1   2  11       30.65       49.00      5.71 o
   0   2  11       37.01       47.89      5.44 o
   1   2  11      182.61      171.13      9.52 o
   2   2  11       12.14       20.22      6.95 o
   3   2  11        3.55       -2.68      4.53 o
   4   2  11       80.20       91.05      8.00 o
   5   2  11       41.39       30.65      7.91 o
   6   2  11       17.64       30.52      8.10 o
   7   2  11       23.51       22.58      8.61 o
   8   2  11        0.99        2.76      7.90 o
  -8   3  11        0.07       -3.36     12.26 o
  -7   3  11        0.99       -6.91      6.91 o
  -6   3  11       98.94       88.58      9.88 o
  -5   3  11       30.44       39.59      4.67 o
  -4   3  11       53.19       57.98      5.46 o
  -3   3  11       50.02       57.20      6.39 o
  -2   3  11       97.52       90.10      7.05 o
  -1   3  11      185.30      198.46      9.14 o
   0   3  11      209.08      220.74      9.08 o
   1   3  11      178.03      187.48     12.07 o
   2   3  11      861.76      787.21     25.03 o
   3   3  11       71.98       66.62      7.04 o
   4   3  11       42.83       46.18      6.66 o
   5   3  11       60.09       56.87      8.96 o
   6   3  11       17.53       14.38      7.27 o
   7   3  11       21.63       23.36      8.66 o
   8   3  11       24.92       40.58     11.33 o
  -8   4  11        0.00       -7.85      7.85 o
  -7   4  11       54.91       72.12     12.87 o
  -6   4  11      104.91      110.37      8.69 o
  -5   4  11        3.64        3.72      3.62 o
  -4   4  11       29.61       22.33      4.42 o
  -3   4  11       67.51       73.47      8.95 o
  -2   4  11      179.76      186.59      9.08 o
  -1   4  11      411.05      426.52     12.52 o
   0   4  11       31.87       33.68      5.20 o
   1   4  11      160.14      185.95     10.05 o
   2   4  11       76.29       59.52      6.66 o
   3   4  11        4.56        7.72      4.86 o
   4   4  11        1.15        0.62      4.96 o
   5   4  11       37.36       44.94     10.21 o
   6   4  11       24.25       22.80      8.42 o
   7   4  11       18.25       16.63      9.68 o
   8   4  11        1.49       15.21      8.25 o
  -8   5  11        3.86       22.49     10.14 o
  -7   5  11        2.32       -1.16      8.00 o
  -6   5  11       19.68       15.86      5.83 o
  -5   5  11       62.78       54.86      5.07 o
  -4   5  11        3.44        1.13      3.23 o
  -3   5  11       36.51       22.45      5.36 o
  -2   5  11      375.55      385.38     12.38 o
  -1   5  11       59.63       63.86      6.27 o
   0   5  11      316.72      300.37     10.44 o
   1   5  11      682.46      622.33     17.47 o
   2   5  11       35.42       23.90      4.65 o
   3   5  11      358.95      323.11     12.31 o
   4   5  11      292.75      264.86     14.36 o
   5   5  11        0.06        1.34      5.96 o
   6   5  11        0.68       -0.17     13.24 o
   7   5  11        0.77        7.88      7.72 o
   8   5  11       20.90       32.33      9.33 o
  -8   6  11        9.48       22.04     13.44 o
  -7   6  11       14.22        8.41     13.77 o
  -6   6  11       11.90        4.90      4.96 o
  -5   6  11        0.29       -4.19      4.19 o
  -4   6  11       18.96       16.37      3.83 o
  -3   6  11       45.02       56.27      6.46 o
  -2   6  11       16.64        7.49      4.53 o
  -1   6  11      381.52      359.44     11.75 o
   0   6  11      171.62      162.39      9.53 o
   1   6  11        6.63        2.58      5.00 o
   2   6  11       12.16       14.62      5.22 o
   3   6  11       38.01       26.17     11.18 o
   4   6  11      148.02      128.05     10.80 o
   5   6  11      113.92      110.76     10.68 o
   6   6  11        0.06        0.32      7.77 o
   7   6  11        0.09       -3.93      7.09 o
  -8   7  11       15.76       37.71     15.35 o
  -7   7  11       41.56       62.15     12.04 o
  -6   7  11        4.53        7.92      6.87 o
  -5   7  11       19.44       11.12      8.84 o
  -4   7  11       10.88        1.77      3.40 o
  -3   7  11      174.57      152.85      7.79 o
  -2   7  11      144.19      142.30      8.25 o
  -1   7  11      377.59      357.52     11.73 o
   0   7  11      273.63      248.26     11.32 o
   1   7  11      654.22      635.82     19.91 o
   2   7  11      263.76      229.76     13.46 o
   3   7  11        1.03       -0.37      5.54 o
   4   7  11       15.00       26.73     13.79 o
   5   7  11      129.42      146.33     15.70 o
   6   7  11        0.09       -5.62      5.62 o
   7   7  11        0.39        2.78      7.35 o
  -7   8  11        0.55        0.42      8.31 o
  -6   8  11        2.06        4.87      4.51 o
  -5   8  11        6.50       -1.96      3.96 o
  -4   8  11        6.79       10.89      4.20 o
  -3   8  11      411.59      384.39     11.44 o
  -2   8  11       46.94       43.04      7.36 o
  -1   8  11      437.33      455.81     13.15 o
   0   8  11      397.39      378.65     14.09 o
   1   8  11        0.07        5.40      5.15 o
   2   8  11       55.85       64.60      7.14 o
   3   8  11      108.18       88.27     11.86 o
   4   8  11       20.06       28.27      7.45 o
   5   8  11      101.51       98.25     10.25 o
   6   8  11        6.74       -5.58      5.58 o
   7   8  11        0.10       17.76      7.87 o
  -7   9  11        3.72       -9.08      9.33 o
  -6   9  11        0.56        2.71      4.57 o
  -5   9  11       36.37       39.30      5.35 o
  -4   9  11        0.36        0.07      3.70 o
  -3   9  11       74.89       84.11      6.81 o
  -2   9  11       18.21       17.87      4.27 o
  -1   9  11      425.94      419.37     12.71 o
   0   9  11      198.41      182.01     14.31 o
   1   9  11      793.56      753.82     27.68 o
   2   9  11      116.56      100.82      8.25 o
   3   9  11        6.35        9.34     11.21 o
   4   9  11      136.22      137.20     11.40 o
   5   9  11       24.97       29.44      8.90 o
   6   9  11        0.03       -1.92      6.42 o
   7   9  11       54.68       63.29      9.90 o
  -7  10  11        5.21       10.77      7.92 o
  -6  10  11        8.13        7.95      6.87 o
  -5  10  11        9.85        3.54      4.02 o
  -4  10  11      352.75      346.11     11.26 o
  -3  10  11      257.94      286.84     10.12 o
  -2  10  11       10.95       11.61      4.05 o
  -1  10  11        5.76       14.78      6.70 o
   0  10  11      520.94      486.27     16.14 o
   1  10  11      951.67      907.84     22.59 o
   2  10  11       10.99       13.53      5.31 o
   3  10  11       18.97        5.36      6.11 o
   4  10  11      439.48      394.07     17.64 o
   5  10  11        9.58        9.94      6.79 o
   6  10  11       43.45       52.18     12.64 o
   7  10  11        2.86       -3.50      7.19 o
  -7  11  11        3.63       14.33      8.02 o
  -6  11  11        8.62       16.66      5.53 o
  -5  11  11        2.73        1.31      4.16 o
  -4  11  11        5.88       17.80      5.00 o
  -3  11  11       15.43       14.11      5.25 o
  -2  11  11        0.16       -3.87      3.87 o
  -1  11  11      142.38      118.96      7.68 o
   0  11  11      151.72      117.42      7.66 o
   1  11  11      602.68      565.76     17.33 o
   2  11  11        8.01        8.27      6.06 o
   3  11  11       48.46       46.59      7.97 o
   4  11  11       51.42       77.97     18.18 o
   5  11  11        3.55        3.66      6.24 o
   6  11  11      103.80      125.78     11.64 o
   7  11  11        0.27       -6.67      6.67 o
  -7  12  11       17.51       24.24      8.72 o
  -6  12  11        0.56        4.55      5.03 o
  -5  12  11       62.40       75.08      6.24 o
  -4  12  11      136.34      167.10      8.58 o
  -3  12  11       54.50       47.92      9.45 o
  -2  12  11       14.57        3.17      4.46 o
  -1  12  11      446.50      417.34     15.00 o
   0  12  11      379.79      357.54     15.40 o
   1  12  11       25.64       26.36      6.25 o
   2  12  11        0.73       -4.45      4.45 o
   3  12  11       72.16       64.56      9.12 o
   4  12  11        0.57        8.56      6.59 o
   5  12  11       34.92       46.24      8.31 o
   6  12  11       58.27       68.64      9.63 o
   7  12  11       30.82       13.81      8.06 o
  -7  13  11       22.73       14.58      8.16 o
  -6  13  11        8.72       10.70      5.01 o
  -5  13  11        0.20        1.20      3.87 o
  -4  13  11        0.01       -4.38      5.23 o
  -3  13  11      102.60      100.27      7.52 o
  -2  13  11       90.79       69.27      7.58 o
  -1  13  11       67.05       65.49      6.59 o
   0  13  11        2.03        2.92      4.64 o
   1  13  11       62.25       74.95      6.85 o
   2  13  11        9.35       11.09      5.28 o
   3  13  11       83.26       61.91      7.43 o
   4  13  11        0.17        0.97     11.81 o
   5  13  11      177.18      187.58     13.14 o
   6  13  11       23.84       19.81      7.53 o
   7  13  11       78.50       69.68     13.14 o
  -7  14  11       18.43       14.24      8.57 o
  -6  14  11       24.00       28.18      5.81 o
  -5  14  11        4.10        0.07      4.12 o
  -4  14  11       68.25       78.64      6.74 o
  -3  14  11       77.19       92.50      6.68 o
  -2  14  11        2.88        3.61      4.68 o
  -1  14  11      219.84      217.85     11.71 o
   0  14  11      429.60      461.91     13.46 o
   1  14  11       22.55       32.84      5.21 o
   2  14  11       40.49       47.66      7.80 o
   3  14  11      157.93      164.77     10.19 o
   4  14  11        0.07        3.12      6.19 o
   5  14  11       45.42       41.14      8.17 o
   6  14  11       16.55       16.73      8.30 o
   7  14  11        2.04       -4.26      6.31 o
  -7  15  11        6.36       13.90     19.03 o
  -6  15  11       48.35       52.30      7.02 o
  -5  15  11        0.51       -1.29      4.12 o
  -4  15  11       46.40       39.60      6.85 o
  -3  15  11       27.55       25.96      4.98 o
  -2  15  11      248.43      253.66     10.69 o
  -1  15  11       38.54       34.00      7.63 o
   0  15  11       52.91       46.55      6.12 o
   1  15  11        7.57        5.53      5.05 o
   2  15  11      155.80      171.92     10.33 o
   3  15  11        0.75        4.03      5.25 o
   4  15  11       30.66       40.72      8.21 o
   5  15  11       75.11       76.19      9.52 o
   6  15  11       65.00       77.32      9.80 o
   7  15  11        9.03       21.96     12.99 o
  -7  16  11        1.15        8.79      9.79 o
  -6  16  11        7.55        5.02      6.76 o
  -5  16  11        0.22       -2.85      4.20 o
  -4  16  11        9.48       16.83      4.96 o
  -3  16  11        0.32       -3.87      3.87 o
  -2  16  11       11.21        8.20      4.76 o
  -1  16  11       79.56       75.14      6.89 o
   0  16  11       12.39        5.63      4.74 o
   1  16  11       61.09       57.50      7.47 o
   2  16  11      135.06      140.74      9.64 o
   3  16  11       56.30       84.80      8.13 o
   4  16  11        1.89        2.66      6.31 o
   5  16  11       21.68       19.63     11.96 o
   6  16  11       73.99       97.08     10.43 o
  -6  17  11        0.51        3.70      6.57 o
  -5  17  11        4.26        5.71      4.47 o
  -4  17  11        3.49        7.13      4.73 o
  -3  17  11      101.28      107.65      7.19 o
  -2  17  11       50.26       43.98      5.29 o
  -1  17  11        9.77       13.05      6.83 o
   0  17  11        5.27       14.72      5.02 o
   1  17  11      262.80      235.63     12.11 o
   2  17  11      146.00      116.12      9.24 o
   3  17  11       34.67       29.88      6.50 o
   4  17  11       58.20       49.87     13.21 o
   5  17  11       17.38       14.44      6.96 o
   6  17  11       21.91       24.87     18.53 o
  -6  18  11       16.85       12.66      8.25 o
  -5  18  11       23.64       12.96      5.40 o
  -4  18  11       32.97       34.60      5.75 o
  -3  18  11       33.48       50.16      8.16 o
  -2  18  11       17.18       32.37      5.22 o
  -1  18  11       62.15       83.07      8.18 o
   0  18  11       61.75       73.12      7.88 o
   1  18  11       12.49       14.95      8.79 o
   2  18  11       11.42       11.65      6.21 o
   3  18  11       34.34       27.51      6.42 o
   4  18  11      113.68      117.51     10.94 o
   5  18  11       28.02       22.33      7.78 o
   6  18  11       20.22       10.88     13.94 o
  -6  19  11       69.22       89.89      9.49 o
  -5  19  11        7.48        1.22      5.30 o
  -4  19  11        0.12        0.80      4.63 o
  -3  19  11       12.75       11.49      4.92 o
  -2  19  11       83.33       89.66      7.59 o
  -1  19  11       19.20       16.44      5.42 o
   0  19  11        0.08        6.66      4.82 o
   1  19  11       10.94       17.53      6.14 o
   2  19  11       32.31       29.61      9.03 o
   3  19  11      184.27      179.56     11.04 o
   4  19  11       68.91       95.03     10.08 o
   5  19  11       51.27       53.22     15.02 o
   6  19  11       39.18       40.17     14.99 o
  -6  20  11       17.81       18.05      7.56 o
  -5  20  11       12.62       19.83      6.80 o
  -4  20  11       15.83       10.04      5.37 o
  -3  20  11      119.25      110.72      7.51 o
  -2  20  11      161.69      158.24      8.21 o
  -1  20  11      268.06      299.24     11.63 o
   0  20  11       52.92       60.24      6.60 o
   1  20  11      159.57      165.19     10.93 o
   2  20  11        0.73       -2.38      6.45 o
   3  20  11        4.62        9.28      7.27 o
   4  20  11       12.87       38.56     11.08 o
   5  20  11       28.64       28.49      7.87 o
   6  20  11        0.06        5.47     12.69 o
  -6  21  11        0.48        0.83      6.53 o
  -5  21  11       32.98       29.97      7.55 o
  -4  21  11       37.98       50.58      6.63 o
  -3  21  11       55.01       72.01      6.87 o
  -2  21  11       59.34       68.80      6.51 o
  -1  21  11       76.43       71.42      6.19 o
   0  21  11       39.77       45.99      7.47 o
   1  21  11       27.25       37.42      7.30 o
   2  21  11       27.44       33.53      7.05 o
   3  21  11       62.09       72.89     11.03 o
   4  21  11        6.42       20.71      7.25 o
   5  21  11       47.95       44.63      8.55 o
   6  21  11        5.97      -10.78     10.78 o
  -5  22  11       19.84       22.55      8.36 o
  -4  22  11       80.36       95.00      8.75 o
  -3  22  11       15.72       23.26      5.43 o
  -2  22  11      101.35      108.77      8.59 o
  -1  22  11        0.67       -5.90      5.90 o
   0  22  11      175.87      189.34     11.10 o
   1  22  11       69.86       58.80      8.11 o
   2  22  11        2.86       -2.80      7.07 o
   3  22  11        6.05        4.85      6.12 o
   4  22  11       55.56       43.33      8.78 o
   5  22  11       17.43        7.87     13.54 o
  -5  23  11        5.62        3.26      9.80 o
  -4  23  11        4.16       12.50      6.15 o
  -3  23  11        9.32        5.67      5.42 o
  -2  23  11       11.56        7.76      5.47 o
  -1  23  11        1.54       -4.84      4.84 o
   0  23  11       18.02       21.68      6.73 o
   1  23  11       30.27       23.66     14.54 o
   2  23  11       21.60       14.99      6.29 o
   3  23  11        8.47        2.70      5.76 o
   4  23  11       47.15       42.78      8.70 o
   5  23  11       37.42       45.58     16.70 o
  -5  24  11        0.10        6.57      7.77 o
  -4  24  11       14.51        1.86      5.99 o
  -3  24  11       27.64       34.23      8.25 o
  -2  24  11       28.55       30.46      6.62 o
  -1  24  11      154.22      182.43     10.04 o
   0  24  11       53.37       38.57      9.65 o
   1  24  11       56.75       66.44     10.19 o
   2  24  11       18.33       14.39      7.68 o
   3  24  11       44.65       65.59      8.36 o
   4  24  11        0.00       -2.32      6.70 o
   5  24  11       11.47       37.41     16.00 o
  -4  25  11        1.56        5.32      6.99 o
  -3  25  11        6.19        6.42      6.91 o
  -2  25  11       17.57       28.31      6.74 o
  -1  25  11        9.86       11.87      6.02 o
   0  25  11        1.97        8.40      6.31 o
   1  25  11       26.38       20.87      8.49 o
   2  25  11       40.58       44.20      9.28 o
   3  25  11       14.53       10.47      7.84 o
   4  25  11        1.21        7.60      7.27 o
  -4  26  11        3.23       15.40      7.98 o
  -3  26  11       54.43       68.55      9.56 o
  -2  26  11       32.48       41.92      7.21 o
  -1  26  11       25.49       42.35      7.02 o
   0  26  11       73.54       85.02     15.46 o
   1  26  11        4.68        1.76     11.81 o
   2  26  11        7.48       10.50      8.12 o
   3  26  11       37.37       49.83      9.90 o
  -4  27  11       74.61       87.29     12.87 o
  -3  27  11       27.07       26.47      8.27 o
  -2  27  11       19.10       32.00      8.31 o
  -1  27  11       41.34       41.76      7.16 o
   0  27  11       27.83       40.27      7.94 o
   1  27  11        6.50       17.89      8.28 o
   2  27  11       55.12       53.94     10.25 o
   3  27  11        1.25       -1.61      7.91 o
  -3  28  11        0.01        5.45      7.16 o
  -2  28  11        2.27       -2.01      6.81 o
  -1  28  11        5.01        1.02      6.81 o
   0  28  11        0.10       -3.30      6.28 o
   1  28  11       41.76       58.66     10.57 o
   2  28  11       48.66       33.54     10.43 o
   3  28  11       69.92       93.29     11.69 o
  -3  29  11        6.10        4.07      7.24 o
  -2  29  11       28.16       49.96      9.28 o
  -1  29  11        1.86       -7.13      7.13 o
   0  29  11        0.73        0.31      6.70 o
   1  29  11       14.76       10.92      8.65 o
   2  29  11        1.52       -0.36      8.36 o
   3  29  11        0.52        7.02     13.59 o
  -2  30  11       42.57       45.92      9.88 o
  -1  30  11       23.38       10.86      7.90 o
   0  30  11       27.95       36.23      9.30 o
   1  30  11        5.45       -2.24      7.96 o
   2  30  11       31.16       35.73      9.99 o
  -1  31  11       28.48       36.82     10.23 o
   0  31  11        2.70       11.74      7.22 o
  -6   0  12       47.69       53.56     16.10 o
  -4   0  12        3.98       -2.97      7.33 o
  -2   0  12      166.61      163.02     12.71 o
   0   0  12      159.66      144.34     11.77 o
   2   0  12       58.46       55.06     12.24 o
   4   0  12        5.91       19.36     10.78 o
   6   0  12        0.16        0.35      9.63 o
  -7   1  12        0.78       -7.82      7.82 o
  -6   1  12        3.62        7.85      8.31 o
  -5   1  12        4.15        2.11      3.82 o
  -4   1  12       62.94       61.90      5.85 o
  -3   1  12       74.68       79.01      7.48 o
  -2   1  12        6.54        2.45      4.44 o
  -1   1  12       16.73       15.40      5.37 o
   0   1  12        3.56       -3.34      3.99 o
   1   1  12      146.68      144.65     11.56 o
   2   1  12        7.91       -3.16      5.69 o
   3   1  12      245.26      235.47     11.54 o
   4   1  12       17.35       20.90      7.89 o
   5   1  12       20.15       23.23      7.85 o
   6   1  12       81.75       87.32     11.11 o
   7   1  12        0.00        3.37      7.73 o
  -7   2  12       46.99       34.20     11.46 o
  -6   2  12        3.73       -0.38      5.97 o
  -5   2  12        0.02       -4.27      4.27 o
  -4   2  12        3.00       -1.16      3.81 o
  -3   2  12        1.13       -0.55      4.56 o
  -2   2  12       58.76       52.20      6.48 o
  -1   2  12       11.82        6.92      4.54 o
   0   2  12       41.77       39.43      5.60 o
   1   2  12       78.74       77.25     19.06 o
   2   2  12       30.44       16.26      7.02 o
   3   2  12       27.05       54.98     15.52 o
   4   2  12       19.37        6.43      6.49 o
   5   2  12        4.07        9.53      7.00 o
   6   2  12        0.28       12.04      7.97 o
   7   2  12       29.35       44.23      9.86 o
  -7   3  12        1.11        5.83      8.63 o
  -6   3  12        2.45        5.75      6.67 o
  -5   3  12        0.51       -2.40      3.93 o
  -4   3  12        2.95        6.41      3.97 o
  -3   3  12       27.56       27.67      5.75 o
  -2   3  12       67.96       75.35      7.10 o
  -1   3  12      120.35      113.67      7.76 o
   0   3  12       85.90      107.36      8.69 o
   1   3  12        0.74       -0.36      4.82 o
   2   3  12       74.95       40.16      8.14 o
   3   3  12      152.64      123.69     11.36 o
   4   3  12       26.25       12.15      7.08 o
   5   3  12       34.63       38.68      8.76 o
   6   3  12       21.56       34.78      9.11 o
   7   3  12        6.25       14.43     13.34 o
  -7   4  12       10.71        6.62     15.45 o
  -6   4  12       30.17       53.04      8.63 o
  -5   4  12        8.89        7.95      4.68 o
  -4   4  12       21.85       20.13      4.55 o
  -3   4  12       45.52       45.42      6.38 o
  -2   4  12      272.62      260.12     10.80 o
  -1   4  12      205.37      230.16     10.24 o
   0   4  12      135.02      118.01      8.91 o
   1   4  12        0.08        2.27      7.69 o
   2   4  12       16.81       11.20      9.20 o
   3   4  12       33.07       23.57      7.14 o
   4   4  12        8.10       -4.83      6.23 o
   5   4  12       19.39       15.81      7.54 o
   6   4  12        0.27        2.83      7.60 o
   7   4  12       11.61        5.26      7.95 o
  -7   5  12        2.17        0.77      9.65 o
  -6   5  12        5.54        8.45      6.63 o
  -5   5  12       13.93       23.57      5.46 o
  -4   5  12       17.44       14.42      4.44 o
  -3   5  12       10.91       24.63      5.88 o
  -2   5  12       75.79       92.37      7.60 o
  -1   5  12      419.70      443.42     13.52 o
   0   5  12      149.25      141.56      9.48 o
   1   5  12        9.97        8.43      5.26 o
   2   5  12       62.27       60.72     21.59 o
   3   5  12      123.93      127.67     11.48 o
   4   5  12        6.09        6.58      6.87 o
   5   5  12        2.37        3.08      6.58 o
   6   5  12        2.04       -5.16      6.88 o
   7   5  12        5.36        7.66     15.62 o
  -7   6  12       11.80       10.42      9.15 o
  -6   6  12        2.00        2.13      6.40 o
  -5   6  12       30.32       23.13      5.55 o
  -4   6  12       21.58       28.92      4.89 o
  -3   6  12       69.69       63.34      7.09 o
  -2   6  12      198.22      194.49      9.75 o
  -1   6  12      152.59      149.89     10.34 o
   0   6  12       10.42       15.00      5.62 o
   1   6  12        2.38        2.34      5.09 o
   2   6  12        2.08        4.77      5.80 o
   3   6  12        0.60        1.73      7.12 o
   4   6  12      187.06      194.27     14.44 o
   5   6  12        0.00        0.10      6.28 o
   6   6  12        0.09       -4.40      6.71 o
   7   6  12        0.11       -3.41     15.22 o
  -7   7  12        5.32      -10.43     10.43 o
  -6   7  12       30.88       30.98      6.84 o
  -5   7  12       17.14       17.81      5.27 o
  -4   7  12       21.45        5.95      5.14 o
  -3   7  12      195.19      229.70     10.96 o
  -2   7  12       16.91       14.16      5.45 o
  -1   7  12       26.58       33.55      7.57 o
   0   7  12      358.11      372.82     14.42 o
   1   7  12      355.14      349.74     13.96 o
   2   7  12      130.96      138.56     27.61 o
   3   7  12       29.41       18.97      7.56 o
   4   7  12       74.57       75.34      9.63 o
   5   7  12        0.24        2.96     11.23 o
   6   7  12       14.72       13.83      7.71 o
   7   7  12       42.61       59.66     10.49 o
  -7   8  12        3.00       -4.11      9.83 o
  -6   8  12       19.58       18.88      6.88 o
  -5   8  12       13.69        8.20      5.12 o
  -4   8  12       11.87       19.45      5.80 o
  -3   8  12       15.01       19.87      5.87 o
  -2   8  12        9.95       18.07      6.04 o
  -1   8  12       25.42       40.82      7.00 o
   0   8  12      124.33      124.64     11.17 o
   1   8  12        0.23       -2.40      6.37 o
   2   8  12       77.34       94.83     10.23 o
   3   8  12        7.59        6.48      6.75 o
   4   8  12       18.81       12.11      7.10 o
   5   8  12        1.66      -13.21     13.21 o
   6   8  12       35.33       30.41      8.65 o
   7   8  12       12.42       16.65     13.14 o
  -7   9  12        1.03        1.58     19.51 o
  -6   9  12        9.71        1.37      5.58 o
  -5   9  12        9.25       -0.11      5.41 o
  -4   9  12      307.44      335.22     16.30 o
  -3   9  12      174.10      174.82      8.59 o
  -2   9  12      172.42      163.40     14.47 o
  -1   9  12      518.94      468.96     16.41 o
   0   9  12      171.68      163.95     10.44 o
   1   9  12        0.02        1.15      5.05 o
   2   9  12        1.07        0.00      4.93 o
   3   9  12       48.14       52.28      8.80 o
   4   9  12       10.59       11.12     15.70 o
   5   9  12       32.02       34.08      8.70 o
   6   9  12       15.95       20.59      7.95 o
   7   9  12       52.96       80.71     33.72 o
  -7  10  12       15.49       -4.18      9.11 o
  -6  10  12        0.90        0.93      5.48 o
  -5  10  12       70.76       78.90      8.11 o
  -4  10  12       10.21       23.87      5.31 o
  -3  10  12        0.13       -2.36      4.60 o
  -2  10  12       83.35       87.53      7.42 o
  -1  10  12      493.05      485.71     18.04 o
   0  10  12       63.98       77.95      8.62 o
   1  10  12      195.68      205.48     11.33 o
   2  10  12        3.84        5.22      5.17 o
   3  10  12      114.24      128.87     11.57 o
   4  10  12        1.57        3.40      6.37 o
   5  10  12       97.82      121.43     11.96 o
   6  10  12        1.11       10.25      7.63 o
   7  10  12       26.09       31.13      8.93 o
  -7  11  12        3.13       -7.64      7.64 o
  -6  11  12       77.86       58.98      7.88 o
  -5  11  12       41.04       41.82      5.86 o
  -4  11  12       13.52        8.94      5.56 o
  -3  11  12        5.62       12.19      6.19 o
  -2  11  12        0.02        4.32      5.12 o
  -1  11  12        3.79        4.63      7.07 o
   0  11  12        9.16        4.28      5.24 o
   1  11  12       61.74       53.84      7.45 o
   2  11  12        9.63       13.08      5.84 o
   3  11  12      259.93      268.78     15.59 o
   4  11  12        6.13        4.73     11.23 o
   5  11  12       37.87       46.92      9.30 o
   6  11  12       21.62       16.80      9.08 o
   7  11  12        3.41        9.21     15.12 o
  -7  12  12       11.10       -0.01      7.32 o
  -6  12  12      105.54      121.05     10.07 o
  -5  12  12        4.72       10.83      5.31 o
  -4  12  12       21.53       21.31      6.15 o
  -3  12  12       22.74       14.55      8.47 o
  -2  12  12      115.13      117.74      8.15 o
  -1  12  12       11.48       13.09      5.12 o
   0  12  12       66.04       62.45      7.87 o
   1  12  12        0.41       -0.33      5.25 o
   2  12  12      184.45      171.34     10.61 o
   3  12  12      114.02      108.14     12.76 o
   4  12  12       86.98      121.62     14.09 o
   5  12  12        8.68       16.03      7.55 o
   6  12  12      120.48      131.62     20.03 o
  -6  13  12        0.05       -5.65      5.65 o
  -5  13  12        1.19       -1.31      4.66 o
  -4  13  12        0.41       -4.70      4.70 o
  -3  13  12        4.91       10.86      5.14 o
  -2  13  12        1.33       -0.91      6.43 o
  -1  13  12       51.45       61.78      6.52 o
   0  13  12       29.78       26.85      5.33 o
   1  13  12       53.61       52.05      7.47 o
   2  13  12       10.13        7.96      5.91 o
   3  13  12      175.16      178.39     13.30 o
   4  13  12       12.11        2.65      6.50 o
   5  13  12        3.20       15.41     20.61 o
   6  13  12        4.02       -0.50      7.95 o
  -6  14  12        5.17       13.20      8.65 o
  -5  14  12       33.28       34.32      9.07 o
  -4  14  12       52.63       61.43      8.43 o
  -3  14  12        6.22       -4.42      4.42 o
  -2  14  12       36.83       43.44      8.71 o
  -1  14  12       34.62       51.19      6.49 o
   0  14  12       85.82       79.41      7.13 o
   1  14  12       66.66       71.58      8.06 o
   2  14  12       70.37       71.24     11.14 o
   3  14  12       21.53       25.40      7.81 o
   4  14  12        8.35       13.51      7.23 o
   5  14  12       25.76       22.99      8.00 o
   6  14  12        4.02        1.39     14.47 o
  -6  15  12        5.06       16.74      8.44 o
  -5  15  12        0.31       -0.22      5.41 o
  -4  15  12       12.75       15.59      6.16 o
  -3  15  12       29.61       24.87      6.08 o
  -2  15  12       11.70       -5.02      5.47 o
  -1  15  12      109.80      105.49      7.83 o
   0  15  12      113.05      129.13      8.24 o
   1  15  12       52.31       57.81      7.80 o
   2  15  12       26.13       26.68      8.94 o
   3  15  12       13.19        9.65      7.30 o
   4  15  12       49.32       47.83     12.46 o
   5  15  12       46.95       55.50      9.51 o
   6  15  12       35.83       35.15      9.21 o
  -6  16  12       31.45       54.26     13.63 o
  -5  16  12        7.95        2.32      5.19 o
  -4  16  12       13.06        6.02      5.71 o
  -3  16  12        4.18        0.39      5.30 o
  -2  16  12       18.87       13.95      6.47 o
  -1  16  12       26.05       23.33      5.61 o
   0  16  12       35.36       39.12      5.94 o
   1  16  12       64.79       58.45      8.15 o
   2  16  12        0.67       -4.87      4.87 o
   3  16  12        1.09       -6.64      6.64 o
   4  16  12        0.18        3.19      7.50 o
   5  16  12        0.12       -1.31      6.90 o
   6  16  12        4.90        8.29      7.80 o
  -6  17  12        2.79       -6.35      6.35 o
  -5  17  12       17.29        1.07      5.23 o
  -4  17  12       36.33       49.36      6.67 o
  -3  17  12       39.40       32.58      9.45 o
  -2  17  12       53.08       52.75      8.12 o
  -1  17  12       49.57       59.94      8.16 o
   0  17  12      221.28      232.45     10.61 o
   1  17  12       66.66       62.36     11.03 o
   2  17  12       17.85       15.40      6.69 o
   3  17  12        4.96        8.85      6.99 o
   4  17  12       88.67       85.74     12.76 o
   5  17  12        0.01       -6.40      7.33 o
   6  17  12       20.08        0.87     14.07 o
  -6  18  12       54.86       58.68      9.01 o
  -5  18  12       18.33       15.96      6.78 o
  -4  18  12        0.02        2.04      5.35 o
  -3  18  12       24.17       23.75      5.70 o
  -2  18  12       38.84       47.16      6.59 o
  -1  18  12      181.50      158.17     10.70 o
   0  18  12       11.31        9.73      5.31 o
   1  18  12      207.83      227.59     12.64 o
   2  18  12        2.81        6.83      6.08 o
   3  18  12       16.45       16.61      7.57 o
   4  18  12        0.27       -6.10      7.25 o
   5  18  12       73.72       90.64     17.45 o
  -5  19  12        4.23        4.66      6.52 o
  -4  19  12        1.07       -5.01      5.01 o
  -3  19  12        0.72        0.47      4.82 o
  -2  19  12        0.11       -2.14      5.13 o
  -1  19  12        0.28        4.51      6.27 o
   0  19  12       26.19       25.67      6.16 o
   1  19  12       25.53       24.37      6.87 o
   2  19  12       87.11      107.59      9.87 o
   3  19  12       23.94       20.75      8.05 o
   4  19  12        0.01        1.08      6.82 o
   5  19  12        7.83        4.06      7.78 o
  -5  20  12        2.11       -1.81      9.16 o
  -4  20  12       39.64       36.10      6.38 o
  -3  20  12        0.90       -4.10      6.71 o
  -2  20  12       88.24       73.29      7.65 o
  -1  20  12       91.31      100.18      9.51 o
   0  20  12        0.00       -6.37      6.81 o
   1  20  12        0.91       10.15      6.30 o
   2  20  12       37.99       36.17      7.44 o
   3  20  12        1.09        5.63      7.31 o
   4  20  12       14.35       22.97      7.99 o
   5  20  12       83.56      100.72     11.28 o
  -5  21  12        2.91        5.84      6.67 o
  -4  21  12        0.00       -2.76      5.58 o
  -3  21  12        3.03       -4.84      4.84 o
  -2  21  12        8.74       11.99      5.18 o
  -1  21  12       13.89       12.09      5.40 o
   0  21  12       32.25       25.98      8.86 o
   1  21  12        4.97        5.59      6.32 o
   2  21  12       11.22        8.61      6.35 o
   3  21  12       15.15        8.70      7.73 o
   4  21  12       16.14       18.44      7.92 o
   5  21  12       50.80       57.52      9.75 o
  -5  22  12       15.13        5.52      6.67 o
  -4  22  12        1.96       10.16      6.43 o
  -3  22  12       15.62        7.45      5.43 o
  -2  22  12       15.97       10.36      7.77 o
  -1  22  12       51.14       58.80      8.39 o
   0  22  12        0.09        4.91      7.42 o
   1  22  12       21.90       18.38      8.62 o
   2  22  12        0.83        0.13      6.04 o
   3  22  12       64.86       46.32     10.22 o
   4  22  12       51.31       68.73     10.18 o
  -4  23  12        1.17       12.97      6.50 o
  -3  23  12        8.74       15.08      8.50 o
  -2  23  12        1.78        3.85      5.76 o
  -1  23  12        5.17       -6.43      6.43 o
   0  23  12        1.62       -1.21      9.40 o
   1  23  12        0.05       -6.98      6.98 o
   2  23  12        1.14       15.78      8.11 o
   3  23  12       15.17        5.52     14.71 o
   4  23  12        6.87       18.84      7.99 o
  -4  24  12        2.01        9.26      6.64 o
  -3  24  12        0.68        0.11      6.32 o
  -2  24  12        4.70       12.17      6.07 o
  -1  24  12       26.21       11.47      7.35 o
   0  24  12        2.39        8.02      8.57 o
   1  24  12       61.39       89.72     11.65 o
   2  24  12       56.51       75.81     12.59 o
   3  24  12        0.68       -2.03      7.50 o
   4  24  12       49.16       66.22     12.76 o
  -4  25  12        2.16        0.92      8.12 o
  -3  25  12       10.57       17.43      7.13 o
  -2  25  12        0.41       -0.21      5.79 o
  -1  25  12        1.70        1.82      6.93 o
   0  25  12       40.21       46.96     10.61 o
   1  25  12        0.10        0.32     10.13 o
   2  25  12       11.55       30.39      9.13 o
   3  25  12        0.91        1.86      7.71 o
  -3  26  12       29.92       51.13      8.17 o
  -2  26  12       22.95       16.92      7.85 o
  -1  26  12       17.61       30.20     10.23 o
   0  26  12        5.58        9.18     12.61 o
   1  26  12        0.72       -7.89      7.89 o
   2  26  12       12.06       13.64     18.40 o
   3  26  12        0.29        5.41      7.76 o
  -2  27  12        0.92       -4.49      5.89 o
  -1  27  12       17.66       12.50      7.43 o
   0  27  12        0.75        5.50      8.54 o
   1  27  12       81.99       96.12     21.64 o
   2  27  12       23.48       26.14      9.42 o
  -2  28  12       42.96       48.31     12.95 o
  -1  28  12        7.98       11.48      7.22 o
   0  28  12        0.04       -6.24     10.18 o
   1  28  12       37.36       77.72     23.92 o
   2  28  12       13.59        9.41      8.72 o
  -1  29  12        0.15        5.82     12.04 o
   0  29  12       77.88       91.42     12.72 o
  -7   0  13        4.30       27.28     14.74 o
  -5   0  13       27.46       35.04      9.16 o
  -3   0  13       96.74      122.50     12.57 o
  -1   0  13       25.19       17.44     19.61 o
   1   0  13       77.94       96.99     15.30 o
   3   0  13       11.78       10.28     10.38 o
   5   0  13       65.08       77.73     15.45 o
  -7   1  13       43.84       37.29     11.68 o
  -6   1  13        0.31       14.65     14.07 o
  -5   1  13        0.02       -5.32      5.32 o
  -4   1  13       18.16       21.25      6.86 o
  -3   1  13       10.17        9.84      5.52 o
  -2   1  13       77.21       81.85      7.66 o
  -1   1  13       10.73        4.13      4.60 o
   0   1  13        0.63        3.04      6.33 o
   1   1  13        2.73        4.02      6.38 o
   2   1  13      365.28      373.55     19.11 o
   3   1  13      265.00      249.53     30.04 o
   4   1  13        0.07       -5.58      6.52 o
   5   1  13       31.45       46.15     11.61 o
   6   1  13       20.76       36.12      9.75 o
  -7   2  13        0.08       -0.72      9.38 o
  -6   2  13        1.66       16.67      9.27 o
  -5   2  13        3.70        0.96      5.47 o
  -4   2  13      106.06      125.76      8.41 o
  -3   2  13       30.27       40.04      6.59 o
  -2   2  13       10.75       -2.11      4.74 o
  -1   2  13        8.88       11.72      5.52 o
   0   2  13      200.23      152.27     10.11 o
   1   2  13      132.43      121.38     11.61 o
   2   2  13       12.34       10.93      7.06 o
   3   2  13       34.12       41.41      8.95 o
   4   2  13        1.04       -3.48      7.05 o
   5   2  13        1.92       10.76      7.99 o
   6   2  13        0.42       -5.96      7.41 o
  -7   3  13        3.69        7.72      9.43 o
  -6   3  13       37.28       41.81     28.76 o
  -5   3  13        1.28       14.73      5.78 o
  -4   3  13        6.76        1.81      4.58 o
  -3   3  13       81.85       94.05      8.29 o
  -2   3  13        3.67       -4.50      4.50 o
  -1   3  13      149.11      154.19     10.51 o
   0   3  13       11.68       25.82      6.22 o
   1   3  13      202.93      177.61     25.43 o
   2   3  13       82.56       82.76     10.59 o
   3   3  13       77.23       93.82     10.88 o
   4   3  13       30.32       19.24      8.23 o
   5   3  13       53.80       56.24     10.05 o
   6   3  13        3.41       12.43      8.76 o
  -7   4  13        4.24       -3.83      8.28 o
  -6   4  13        4.60        8.04      9.41 o
  -5   4  13       68.08       72.23      7.99 o
  -4   4  13       31.77       44.54      6.20 o
  -3   4  13       49.01       47.98      7.05 o
  -2   4  13        0.21       -0.55      6.74 o
  -1   4  13       37.43       39.83      9.75 o
   0   4  13      206.37      177.95     14.70 o
   1   4  13       45.70       40.45     22.69 o
   2   4  13       85.04       82.50     10.53 o
   3   4  13        3.28       -8.90      8.90 o
   4   4  13      100.23      104.91     11.71 o
   5   4  13        7.41       16.29      7.85 o
   6   4  13       11.31       14.65      9.00 o
  -6   5  13        3.64       -2.01      8.97 o
  -5   5  13       19.93       24.66      6.70 o
  -4   5  13        1.40       -2.65      5.22 o
  -3   5  13       28.19       30.20      6.48 o
  -2   5  13       14.58        9.77      5.95 o
  -1   5  13      101.29      100.08      9.57 o
   0   5  13       61.58       67.39      8.07 o
   1   5  13        6.10       -2.22      8.27 o
   2   5  13      147.99      141.29     12.40 o
   3   5  13       10.72       12.73      7.82 o
   4   5  13        1.60        2.66      6.56 o
   5   5  13       59.44       46.57      9.79 o
   6   5  13       40.52       23.24      9.06 o
  -6   6  13        0.31        4.94     16.80 o
  -5   6  13       32.71       20.55      6.20 o
  -4   6  13       11.47       15.95     10.07 o
  -3   6  13       15.73        7.71      5.49 o
  -2   6  13       14.79        8.56      6.06 o
  -1   6  13        4.61        5.97      6.50 o
   0   6  13        3.74        9.95      5.69 o
   1   6  13       58.05       62.47      9.60 o
   2   6  13        0.24        2.24      7.04 o
   3   6  13      367.87      366.46     18.15 o
   4   6  13        1.36       -3.69      6.24 o
   5   6  13        2.77       11.62      7.99 o
   6   6  13        0.79       -0.77      7.62 o
  -6   7  13       30.98       27.26     12.79 o
  -5   7  13        0.57        1.59      7.39 o
  -4   7  13       35.12       48.74      7.29 o
  -3   7  13       16.97       24.98      7.27 o
  -2   7  13      300.97      312.63     14.54 o
  -1   7  13       52.79       54.81      8.02 o
   0   7  13       37.82       31.17      6.87 o
   1   7  13        3.03        2.78      6.69 o
   2   7  13      163.69      155.10     15.55 o
   3   7  13        0.03       -1.66      6.96 o
   4   7  13       32.43       38.31      8.53 o
   5   7  13        2.66        3.79      7.21 o
   6   7  13       35.31       45.40     10.19 o
  -6   8  13       33.29       42.26     11.53 o
  -5   8  13        7.10       -0.26      5.49 o
  -4   8  13      124.20       99.71      9.82 o
  -3   8  13        0.04        2.07      6.10 o
  -2   8  13        0.17        6.59      5.89 o
  -1   8  13       54.35       55.14      9.63 o
   0   8  13        0.09        2.67      5.39 o
   1   8  13       15.67       29.46      6.69 o
   2   8  13        8.48       11.95      7.56 o
   3   8  13       20.01       12.03      7.85 o
   4   8  13       23.50       17.40     10.61 o
   5   8  13        0.42        1.69      8.22 o
   6   8  13        6.18        5.34      8.02 o
  -6   9  13       18.84        8.03      8.45 o
  -5   9  13        8.01        1.45      8.44 o
  -4   9  13       30.15       33.01     10.38 o
  -3   9  13        6.91       -1.15      7.59 o
  -2   9  13        0.53       13.76      9.80 o
  -1   9  13       12.13       21.24      6.51 o
   0   9  13      123.55      139.54     10.50 o
   1   9  13        1.36       -4.85      4.85 o
   2   9  13        3.01       -5.80      5.80 o
   3   9  13       44.47       54.51      9.83 o
   4   9  13        6.70       -6.11     10.86 o
   5   9  13       57.17       62.17     10.48 o
   6   9  13       74.98       71.62     10.75 o
  -6  10  13       14.66       14.65     15.40 o
  -5  10  13       24.38       17.06     11.40 o
  -4  10  13        0.34        2.84      6.64 o
  -3  10  13        7.41       23.67      8.60 o
  -2  10  13       50.87       48.99      8.03 o
  -1  10  13       49.40       47.29     14.04 o
   0  10  13      156.11      161.34     10.94 o
   1  10  13       21.38       22.08      6.52 o
   2  10  13       32.29       56.10     22.07 o
   3  10  13        3.98        9.40      7.45 o
   4  10  13        9.12        8.24      7.37 o
   5  10  13        0.15        0.88      7.45 o
   6  10  13        3.90        5.37      7.82 o
  -6  11  13       13.87       17.64     10.66 o
  -5  11  13        0.92       -2.78      6.24 o
  -4  11  13       18.32       13.60      7.70 o
  -3  11  13       34.66       29.29     14.32 o
  -2  11  13        5.69       16.84      6.68 o
  -1  11  13        2.06        6.10      5.98 o
   0  11  13        3.18        9.26      6.14 o
   1  11  13        1.94       -5.31      5.31 o
   2  11  13      106.72      105.50     11.68 o
   3  11  13       39.10       61.81     10.17 o
   4  11  13       15.69        6.42      7.90 o
   5  11  13        0.99       -5.70      6.93 o
   6  11  13        3.17        2.90      7.52 o
  -6  12  13       14.38       26.38     11.01 o
  -5  12  13       13.13        7.56      7.46 o
  -4  12  13        5.36       -0.57      5.35 o
  -3  12  13       84.32       89.62      9.66 o
  -2  12  13       14.23       19.17      6.95 o
  -1  12  13       55.70       62.92      8.52 o
   0  12  13        1.04       -2.34      5.52 o
   1  12  13      120.27      100.95      9.54 o
   2  12  13        0.34       11.29      7.91 o
   3  12  13       24.18       20.52     12.86 o
   4  12  13       11.41       -0.56     14.92 o
   5  12  13        6.86       -0.58      7.15 o
   6  12  13        0.49       -2.93      7.40 o
  -6  13  13       19.34       24.59      8.96 o
  -5  13  13       10.48       13.96      8.06 o
  -4  13  13       28.60       32.12      6.82 o
  -3  13  13        0.03       -5.49      5.83 o
  -2  13  13       58.66       61.83      7.46 o
  -1  13  13       48.94       51.11      8.20 o
   0  13  13       50.93       38.19      7.48 o
   1  13  13        2.56       -0.28      7.41 o
   2  13  13        6.24        3.07      7.41 o
   3  13  13      127.50      152.31     34.85 o
   4  13  13        0.11       -3.46      7.46 o
   5  13  13        0.00        5.15      9.55 o
   6  13  13        1.58        2.46      7.60 o
  -6  14  13       26.62       25.74     15.24 o
  -5  14  13        0.39       -6.75      6.75 o
  -4  14  13        8.90       11.73      7.42 o
  -3  14  13       34.37       31.92      6.43 o
  -2  14  13       12.84        3.17      7.65 o
  -1  14  13        9.08       -0.65      5.23 o
   0  14  13       34.73       35.13     10.31 o
   1  14  13       16.12       13.38      6.84 o
   2  14  13        0.44       -4.22      6.47 o
   3  14  13       19.89       19.87      8.25 o
   4  14  13        1.71       -4.23      6.78 o
   5  14  13       17.53        6.95      7.93 o
  -5  15  13        0.86       -2.40      6.79 o
  -4  15  13       17.27       24.59      8.76 o
  -3  15  13        2.49        3.60      5.48 o
  -2  15  13       19.81       23.52      7.26 o
  -1  15  13      165.24      171.89     10.21 o
   0  15  13       43.42       35.88      7.69 o
   1  15  13        0.39       -5.84      6.77 o
   2  15  13       30.75       35.21      9.28 o
   3  15  13       21.03       22.72      8.60 o
   4  15  13       18.58       18.86      8.40 o
   5  15  13       46.10       50.04     10.36 o
  -5  16  13       25.76       21.51      8.38 o
  -4  16  13        6.48        3.58      9.60 o
  -3  16  13       32.85       38.87      6.79 o
  -2  16  13       41.62       41.96      8.31 o
  -1  16  13       81.58       89.75     10.63 o
   0  16  13        4.01       10.15      6.37 o
   1  16  13       13.56       17.15      6.93 o
   2  16  13        0.13       -1.49      6.66 o
   3  16  13        7.51        0.05      7.78 o
   4  16  13       30.18       39.27      9.52 o
   5  16  13        5.10       -4.17      8.75 o
  -5  17  13       68.37       79.17     12.93 o
  -4  17  13        3.31        4.74      7.15 o
  -3  17  13        0.00       -4.34      7.84 o
  -2  17  13       86.02      109.94     10.41 o
  -1  17  13       33.11       51.61      7.90 o
   0  17  13       19.65       12.10      7.24 o
   1  17  13       49.97       66.89      8.83 o
   2  17  13        1.16       -3.59      5.82 o
   3  17  13       37.18       30.49      9.21 o
   4  17  13       22.03       33.91      9.79 o
   5  17  13        6.63        7.52      7.88 o
  -5  18  13        8.40        7.99      7.91 o
  -4  18  13       27.49       32.28      9.15 o
  -3  18  13       14.68        5.88      5.95 o
  -2  18  13      303.53      354.41     13.42 o
  -1  18  13       61.84       64.93     12.06 o
   0  18  13      185.34      223.28     23.36 o
   1  18  13        3.85       11.06      9.97 o
   2  18  13        6.56        3.52      7.01 o
   3  18  13      108.80      111.89     12.43 o
   4  18  13        0.76       -0.20     10.83 o
   5  18  13       46.29       49.31      9.81 o
  -5  19  13       30.80        1.45     12.94 o
  -4  19  13        1.06       10.15      7.40 o
  -3  19  13       44.23       41.73      7.61 o
  -2  19  13       21.55       31.95      6.82 o
  -1  19  13        0.20       -4.15      6.12 o
   0  19  13       87.05       97.74     12.29 o
   1  19  13       24.73       43.03      9.67 o
   2  19  13        7.26        8.65      6.65 o
   3  19  13       17.09       13.78      8.19 o
   4  19  13        0.36       -5.47      8.25 o
  -4  20  13        3.04        2.38      7.28 o
  -3  20  13       17.26       11.06      7.56 o
  -2  20  13       67.21       56.87      7.60 o
  -1  20  13        0.26       -5.83      5.83 o
   0  20  13        9.67       -5.91      7.90 o
   1  20  13       65.07       66.86      9.16 o
   2  20  13       29.50       20.03      7.39 o
   3  20  13        0.08        3.40      8.08 o
   4  20  13       22.98       14.40     10.78 o
  -4  21  13        2.31        6.89      7.60 o
  -3  21  13       23.23       13.33      7.52 o
  -2  21  13      101.67      108.85      9.10 o
  -1  21  13       15.92        6.53      6.94 o
   0  21  13        2.18      -13.36     13.36 o
   1  21  13        3.33       17.90      9.14 o
   2  21  13       11.04       -2.05      6.50 o
   3  21  13        0.52        5.48      9.65 o
   4  21  13        0.10       -1.37     10.00 o
  -4  22  13        2.26       -0.81      7.04 o
  -3  22  13        2.68        8.22      7.70 o
  -2  22  13        4.53       -4.21      8.66 o
  -1  22  13       14.15       29.00      8.31 o
   0  22  13       15.61       12.08      9.43 o
   1  22  13       28.57       36.78     10.32 o
   2  22  13        5.35        4.53      6.78 o
   3  22  13       32.46       25.38     12.49 o
  -3  23  13       41.53       49.54      9.80 o
  -2  23  13        1.63       -6.56      6.56 o
  -1  23  13       67.87       55.69     26.13 o
   0  23  13       11.96       10.92      9.14 o
   1  23  13        1.81       -3.67      7.82 o
   2  23  13       15.16       22.76     20.11 o
   3  23  13        1.84        2.35      8.01 o
  -3  24  13       19.81       34.81      9.45 o
  -2  24  13        0.44       -6.70      6.70 o
  -1  24  13       31.36       23.48     10.26 o
   0  24  13       79.46       81.24     12.45 o
   1  24  13        9.88        6.16      8.46 o
   2  24  13       11.53       13.79     10.03 o
   3  24  13        1.03       11.28     10.98 o
  -2  25  13        8.56       -5.17      9.85 o
  -1  25  13       53.43       42.99     14.94 o
   0  25  13        6.37       13.28      9.58 o
   1  25  13        9.23       19.23      9.62 o
   2  25  13        2.59        4.13      8.50 o
  -1  26  13        3.00       27.66      9.88 o
   0  26  13        0.11        2.39      8.51 o
   1  26  13       76.34       77.47     17.53 o
  -6   0  14       15.07       10.98     14.84 o
  -4   0  14      213.84      264.77     21.26 o
  -2   0  14       83.99       71.47     11.39 o
   0   0  14      147.58      165.59     19.61 o
   2   0  14       30.57       29.79     13.04 o
   4   0  14       16.25       12.14     11.48 o
   6   0  14       19.87       17.80     13.14 o
  -6   1  14       13.99        7.94     20.36 o
  -5   1  14       54.34       85.11     20.18 o
  -4   1  14       23.09       39.37      7.71 o
  -3   1  14       50.91       56.79      7.61 o
  -2   1  14       36.54       43.27      8.13 o
  -1   1  14       47.88       48.29     14.34 o
   0   1  14       55.91       52.83     10.41 o
   1   1  14      180.45      170.20     14.04 o
   2   1  14      181.21      151.33     13.05 o
   3   1  14       43.64       47.93      9.60 o
   4   1  14        2.03        1.41      9.15 o
   5   1  14        7.24       18.95     10.91 o
   6   1  14       39.77       55.90     11.20 o
  -6   2  14        5.55       29.40     11.06 o
  -5   2  14        0.07        3.92      8.96 o
  -4   2  14       23.11       23.13      7.07 o
  -3   2  14       34.86       22.88      7.70 o
  -2   2  14      137.78      146.75     11.43 o
  -1   2  14        2.50        4.97     11.96 o
   0   2  14       75.37       83.02     11.36 o
   1   2  14       14.00       13.27      8.20 o
   2   2  14        8.93       16.86      7.84 o
   3   2  14        6.68       -4.67      6.51 o
   4   2  14        1.84        3.53      7.62 o
   5   2  14       16.44       22.75      9.15 o
   6   2  14        0.03        1.14     14.22 o
  -6   3  14       24.75       44.06     22.57 o
  -5   3  14        8.57       10.95      8.14 o
  -4   3  14       24.41       24.32      7.13 o
  -3   3  14      112.77      112.44     10.98 o
  -2   3  14       87.19       79.58      9.34 o
  -1   3  14       66.18       87.72     14.85 o
   0   3  14       38.22       33.60      9.08 o
   1   3  14       33.41       24.63      8.42 o
   2   3  14       24.29       25.58      8.47 o
   3   3  14       10.43       19.51      8.47 o
   4   3  14       40.53       45.86     10.08 o
   5   3  14       28.57       26.54      9.40 o
   6   3  14       33.09       51.00     11.35 o
  -6   4  14        5.91       13.90     10.55 o
  -5   4  14       34.02       18.68      8.36 o
  -4   4  14        2.12       11.41      7.60 o
  -3   4  14        3.34        1.69      6.63 o
  -2   4  14        0.34       -5.69      5.69 o
  -1   4  14      327.73      334.49     16.69 o
   0   4  14       46.89       60.76     10.21 o
   1   4  14       15.95       10.44      7.81 o
   2   4  14        7.97        8.13      7.19 o
   3   4  14      130.83      127.56     12.87 o
   4   4  14       59.13       61.66     11.13 o
   5   4  14        0.00        0.21      7.99 o
   6   4  14        1.03        5.85      8.87 o
  -6   5  14        0.31        4.84      9.50 o
  -5   5  14       18.57       22.00      8.56 o
  -4   5  14       24.00       45.00     11.46 o
  -3   5  14       22.62       15.58      7.37 o
  -2   5  14        7.60       -3.97      6.26 o
  -1   5  14       48.95       55.64      8.59 o
   0   5  14        3.23        4.34      7.40 o
   1   5  14       47.29       75.44     12.89 o
   2   5  14       21.05       19.50      8.54 o
   3   5  14        5.99        9.83      7.48 o
   4   5  14      106.62      102.81     12.46 o
   5   5  14       19.68       22.11      9.30 o
   6   5  14       15.10       12.31      9.40 o
  -6   6  14        2.13        5.04      9.09 o
  -5   6  14       12.73        0.33      9.79 o
  -4   6  14       98.87       99.66     15.77 o
  -3   6  14        4.75        5.93      6.85 o
  -2   6  14      208.61      212.48     13.25 o
  -1   6  14        5.06       -5.66      5.66 o
   0   6  14       11.51        7.60      7.79 o
   1   6  14       37.89       40.27      9.82 o
   2   6  14       40.86       33.14     14.44 o
   3   6  14       14.41       25.01      9.08 o
   4   6  14       40.89       29.72     14.12 o
   5   6  14       18.22       13.36      8.97 o
   6   6  14        0.07       -3.80      7.44 o
  -6   7  14        1.53       -7.02     12.84 o
  -5   7  14       21.74       27.80     10.96 o
  -4   7  14       26.97       36.33     11.21 o
  -3   7  14       73.44       59.54      9.37 o
  -2   7  14       68.23       81.39     11.50 o
  -1   7  14       21.06       32.73      9.40 o
   0   7  14       72.24       70.25     21.26 o
   1   7  14       59.82       57.64     10.19 o
   2   7  14       31.61       37.58      9.73 o
   3   7  14       24.57       24.98     10.51 o
   4   7  14        5.31       14.81      8.05 o
   5   7  14       44.43       50.81     10.63 o
  -5   8  14       31.12       58.59     18.10 o
  -4   8  14        0.01        6.66      9.25 o
  -3   8  14        1.91        6.22      6.99 o
  -2   8  14        4.18       -4.81      9.39 o
  -1   8  14       39.87       32.42      8.75 o
   0   8  14       14.08       10.46      6.40 o
   1   8  14       14.45       20.54     16.52 o
   2   8  14      148.37      142.77     13.56 o
   3   8  14       32.44       29.89      8.98 o
   4   8  14        0.98       -6.68      6.68 o
   5   8  14        3.58       -0.17      8.04 o
  -5   9  14        0.51        8.47     13.41 o
  -4   9  14        9.33       39.86     11.07 o
  -3   9  14       53.48       62.01     11.55 o
  -2   9  14      129.43      146.67     11.62 o
  -1   9  14       13.10        5.65      8.79 o
   0   9  14        1.86        0.13      5.91 o
   1   9  14       11.47        6.73      7.54 o
   2   9  14        0.20       -0.62      7.25 o
   3   9  14        4.33        2.44      7.94 o
   4   9  14       38.19       47.15     10.10 o
   5   9  14        0.68        4.26      8.21 o
  -5  10  14       12.98       17.27     10.90 o
  -4  10  14       47.04       64.92     14.49 o
  -3  10  14       10.45       24.57      9.53 o
  -2  10  14        1.67       11.04      8.51 o
  -1  10  14      129.29      133.71     11.39 o
   0  10  14        7.75        9.20      6.46 o
   1  10  14      106.96       83.60     11.53 o
   2  10  14       11.62       11.65     15.02 o
   3  10  14        4.45       11.55      8.11 o
   4  10  14       24.93       31.01      9.52 o
   5  10  14       38.25       30.68      9.86 o
  -5  11  14        0.22        4.45     10.42 o
  -4  11  14       16.82        7.84      9.12 o
  -3  11  14       76.24      116.25     21.24 o
  -2  11  14       64.13       85.86     10.22 o
  -1  11  14      100.79       93.37     10.06 o
   0  11  14       98.23      101.44     10.08 o
   1  11  14       11.77        8.18      8.13 o
   2  11  14       13.87       24.89      8.98 o
   3  11  14       12.66       13.48     14.77 o
   4  11  14       24.57       25.34      9.39 o
   5  11  14       19.29        8.96      8.45 o
  -5  12  14        0.36       -6.54     11.76 o
  -4  12  14        2.20       -4.56     11.58 o
  -3  12  14        7.76       38.42     10.59 o
  -2  12  14        0.28       10.61      8.78 o
  -1  12  14       42.93       68.19     10.78 o
   0  12  14       12.66       19.29      7.38 o
   1  12  14        5.21        4.73      8.16 o
   2  12  14       63.11       64.40     11.12 o
   3  12  14       84.10      101.52     12.54 o
   4  12  14       45.55       48.52     10.83 o
   5  12  14        8.26       10.87      8.64 o
  -5  13  14        0.20        5.78     12.59 o
  -4  13  14        0.80        5.18      9.37 o
  -3  13  14      149.71      178.03     16.43 o
  -2  13  14       74.91       78.41     16.60 o
  -1  13  14        0.01       -4.89      7.43 o
   0  13  14       45.40       57.37      8.95 o
   1  13  14      107.45      133.25     14.00 o
   2  13  14        1.09       -3.08      7.55 o
   3  13  14       49.16       63.08     15.72 o
   4  13  14        4.97       20.57     16.42 o
   5  13  14       16.32       21.02     10.28 o
  -5  14  14        6.31       11.67      9.87 o
  -4  14  14        5.65       16.91     10.24 o
  -3  14  14        0.26       11.18     15.42 o
  -2  14  14        9.43       26.84     23.22 o
  -1  14  14        1.20       -5.52      7.18 o
   0  14  14       57.49       68.66      9.42 o
   1  14  14       26.11       24.46      9.65 o
   2  14  14       29.11       35.68     10.56 o
   3  14  14        8.42        7.84     14.42 o
   4  14  14      112.41      118.39     17.03 o
   5  14  14       10.29       12.67      8.56 o
  -4  15  14        2.50       -6.87      6.87 o
  -3  15  14        5.41        7.68      7.24 o
  -2  15  14       53.31       68.54     12.25 o
  -1  15  14      128.90      137.43     14.16 o
   0  15  14       45.00       59.40      9.47 o
   1  15  14      154.51      169.49     12.33 o
   2  15  14       56.09       64.03     11.21 o
   3  15  14       13.81       10.86      8.73 o
   4  15  14       13.07       14.63      9.00 o
  -4  16  14        5.68       -2.42      7.63 o
  -3  16  14        0.41       -7.15      7.15 o
  -2  16  14        0.15       -0.60      6.84 o
  -1  16  14       11.58       11.17      9.22 o
   0  16  14       14.99       19.71      9.16 o
   1  16  14        3.21        6.13      7.02 o
   2  16  14        9.95       23.96      9.54 o
   3  16  14      160.96      183.04     15.80 o
   4  16  14        1.04        2.91      8.08 o
  -4  17  14        9.99       11.88      8.01 o
  -3  17  14        3.84       -1.46      7.11 o
  -2  17  14       81.39       54.16     10.20 o
  -1  17  14       17.20       25.74      7.95 o
   0  17  14      124.45      123.29     11.87 o
   1  17  14        0.24        4.25      7.23 o
   2  17  14       79.09       90.85     22.29 o
   3  17  14       18.72       35.33     10.26 o
   4  17  14        6.69       14.28     10.10 o
  -4  18  14       12.80       25.96      8.91 o
  -3  18  14        0.15        1.59      7.64 o
  -2  18  14       26.01       25.07      6.88 o
  -1  18  14      114.40      115.19     13.90 o
   0  18  14        7.93        6.96     13.99 o
   1  18  14        5.09       -1.95     12.22 o
   2  18  14       42.64       48.59     15.60 o
   3  18  14       10.82       -5.27      9.65 o
   4  18  14        0.35       -2.64      7.67 o
  -3  19  14       60.91       94.51     11.16 o
  -2  19  14      105.81      116.98     11.57 o
  -1  19  14       58.25       55.44     11.78 o
   0  19  14       11.77        3.23      8.65 o
   1  19  14       86.26       86.85     10.54 o
   2  19  14        7.44        0.86      9.28 o
   3  19  14        0.47       -8.50      8.50 o
  -3  20  14       12.95       25.74      8.76 o
  -2  20  14       24.34       36.17      9.00 o
  -1  20  14        9.45        2.09     20.13 o
   0  20  14       16.67       -2.48      8.83 o
   1  20  14        4.80       -7.00      7.97 o
   2  20  14       53.16       59.45     11.41 o
   3  20  14        3.47        1.52      8.54 o
  -3  21  14      173.36      189.50     16.35 o
  -2  21  14        8.43        8.90      8.22 o
  -1  21  14        5.42       -0.17     14.42 o
   0  21  14       51.31       44.38     11.26 o
   1  21  14        6.52       13.33      9.49 o
   2  21  14        0.45        2.37      8.31 o
  -2  22  14       22.80       23.84      8.67 o
  -1  22  14       10.58        2.49      9.49 o
   0  22  14        9.79       13.55      9.18 o
   1  22  14        0.01        3.77      8.85 o
   2  22  14        2.67        7.82     11.73 o
  -1  23  14       30.70        8.70      9.88 o
   0  23  14        0.68        3.39      9.08 o
   1  23  14        1.12        2.95      8.80 o
  -5   0  15       37.12       18.05     14.89 o
  -3   0  15       21.63       48.54     16.70 o
  -1   0  15        8.28       -4.56     11.73 o
   1   0  15        2.46        3.91     10.98 o
   3   0  15      132.05       94.38     17.75 o
   5   0  15       16.78       27.58     14.14 o
  -5   1  15        0.67       -2.78      9.61 o
  -4   1  15        5.67        2.38      7.60 o
  -3   1  15       50.79       45.05     16.42 o
  -2   1  15        0.01       -4.30      8.00 o
  -1   1  15       42.30       41.36     10.25 o
   0   1  15       23.04       13.42     13.24 o
   1   1  15       79.20      101.89     12.75 o
   2   1  15        5.06       10.50      8.32 o
   3   1  15       27.33        9.56      8.88 o
   4   1  15       72.08       95.14     13.14 o
   5   1  15        0.03        1.17      8.63 o
  -5   2  15       35.14       54.26     13.15 o
  -4   2  15       28.42       22.88     19.78 o
  -3   2  15        3.71       10.98      7.78 o
  -2   2  15        3.83        0.63      8.26 o
  -1   2  15       22.61       32.20      9.79 o
   0   2  15        9.93        7.23      8.33 o
   1   2  15        5.58       -4.26      6.96 o
   2   2  15       15.01       11.28      8.39 o
   3   2  15        8.09       11.91     14.19 o
   4   2  15      126.91      152.63     14.97 o
   5   2  15       16.29       14.28      9.27 o
  -5   3  15       17.09       -4.71     14.94 o
  -4   3  15       12.19       -4.46      8.99 o
  -3   3  15        2.80        8.60      7.64 o
  -2   3  15       57.99       40.39     10.47 o
  -1   3  15        0.52        3.49      8.41 o
   0   3  15        6.82       -7.20      7.20 o
   1   3  15        0.23       -8.73      8.73 o
   2   3  15       23.57       25.72      9.20 o
   3   3  15       70.61       78.27     12.01 o
   4   3  15       69.33       98.66     13.18 o
   5   3  15       36.05       25.49      9.69 o
  -5   4  15        1.35       -1.40     14.54 o
  -4   4  15       26.59       47.65     12.07 o
  -3   4  15       13.19       17.55      7.75 o
  -2   4  15      208.74      229.56     14.14 o
  -1   4  15        8.36       13.37      8.86 o
   0   4  15       89.63       89.68     12.41 o
   1   4  15        4.14        4.73      8.04 o
   2   4  15       26.26       26.06      9.36 o
   3   4  15       99.30      122.31     13.50 o
   4   4  15        2.68       18.73      9.52 o
   5   4  15        0.07       -3.52     11.06 o
  -5   5  15        1.02       -8.38     10.96 o
  -4   5  15        1.65       -6.46      9.14 o
  -3   5  15        1.13        1.95      8.47 o
  -2   5  15        4.16        7.99      7.02 o
  -1   5  15        0.02       -7.40      7.40 o
   0   5  15        0.11        0.88      7.51 o
   1   5  15        1.55       -3.06      7.31 o
   2   5  15       31.36       26.29      9.48 o
   3   5  15        1.09       13.02      8.32 o
   4   5  15       25.49       19.24      9.64 o
   5   5  15       75.97       76.11     12.16 o
  -5   6  15        4.76       -9.30      9.30 o
  -4   6  15       47.79       49.16     12.20 o
  -3   6  15       83.92       84.60     10.97 o
  -2   6  15       30.69       35.14      8.11 o
  -1   6  15       14.51       12.75      8.97 o
   0   6  15        4.47       -3.73      8.27 o
   1   6  15       87.01       82.70     20.26 o
   2   6  15       92.02       87.70     12.51 o
   3   6  15       58.66       78.70     12.17 o
   4   6  15       11.21       -7.91      7.91 o
   5   6  15       43.62       50.30     11.07 o
  -5   7  15       15.26        6.02     11.61 o
  -4   7  15       67.75       60.83     13.01 o
  -3   7  15        2.27        4.46      9.03 o
  -2   7  15       10.09       14.18      7.71 o
  -1   7  15        6.62        6.67      8.61 o
   0   7  15      100.07      116.66     13.96 o
   1   7  15        0.48        1.12      8.15 o
   2   7  15       32.56       28.25      9.90 o
   3   7  15        0.31       -2.49      8.13 o
   4   7  15       22.84       16.52      9.68 o
  -5   8  15       17.31       12.24     14.74 o
  -4   8  15        3.95       -2.57      9.41 o
  -3   8  15       39.83       33.63     10.91 o
  -2   8  15       14.22        8.73      7.39 o
  -1   8  15        1.60        1.82      6.42 o
   0   8  15       31.65       40.02     13.82 o
   1   8  15      160.36      150.91     14.80 o
   2   8  15       51.63       42.93     10.92 o
   3   8  15        6.63        2.98      8.31 o
   4   8  15       13.16        7.85     10.43 o
  -4   9  15       28.09       25.14     16.60 o
  -3   9  15       50.60       42.60     11.53 o
  -2   9  15        1.46        2.62      7.14 o
  -1   9  15       72.12       80.75     22.86 o
   0   9  15       61.65       56.58     11.17 o
   1   9  15        6.12       -1.38      8.69 o
   2   9  15        5.86       15.96      9.50 o
   3   9  15       28.43       40.43     10.30 o
   4   9  15      106.40       98.28     12.96 o
  -4  10  15       17.05        9.87     10.01 o
  -3  10  15        1.45       11.40      9.34 o
  -2  10  15        2.15        7.88      9.33 o
  -1  10  15       17.54       21.66      7.99 o
   0  10  15       21.49        7.95     25.73 o
   1  10  15       24.89       18.31     10.18 o
   2  10  15       72.18       72.95     12.24 o
   3  10  15       30.42       40.05     15.97 o
   4  10  15        9.50        7.87      9.10 o
  -4  11  15        1.05        7.57      9.87 o
  -3  11  15       59.67       71.37     13.16 o
  -2  11  15       10.27        4.87      9.25 o
  -1  11  15        6.74        0.29      7.20 o
   0  11  15       41.98       53.55     11.37 o
   1  11  15      164.25      188.64     31.22 o
   2  11  15        2.43        9.45      9.11 o
   3  11  15      189.11      220.38     16.90 o
   4  11  15        6.91       13.33      9.39 o
  -4  12  15        1.87       11.59      9.86 o
  -3  12  15        8.87       -0.94      8.92 o
  -2  12  15      136.82      182.60     16.45 o
  -1  12  15        1.27       12.17      7.86 o
   0  12  15       19.04        7.27     12.04 o
   1  12  15       59.79       59.02     11.86 o
   2  12  15        0.88        9.28      9.38 o
   3  12  15       16.64       27.80     13.11 o
   4  12  15        4.40       -2.82      8.73 o
  -4  13  15       33.51       34.14     11.88 o
  -3  13  15        5.05       13.21     10.26 o
  -2  13  15       15.89       52.60     11.81 o
  -1  13  15        8.20       22.30      8.43 o
   0  13  15       75.78       92.51     15.90 o
   1  13  15        0.00        9.16     18.78 o
   2  13  15       13.68        1.36     13.69 o
   3  13  15       40.19       45.96     11.39 o
   4  13  15       99.44      111.50     13.73 o
  -3  14  15       93.58      121.56     19.81 o
  -2  14  15       25.12       22.78     10.92 o
  -1  14  15      262.85      308.27     31.97 o
   0  14  15       78.64       94.78     23.42 o
   1  14  15       62.25       77.40     18.35 o
   2  14  15        1.06       -4.60      8.81 o
   3  14  15       22.70       26.18     10.13 o
  -3  15  15        9.27       17.73     13.51 o
  -2  15  15        5.98       14.94     15.92 o
  -1  15  15        0.65        3.25      9.18 o
   0  15  15        9.70        0.94      7.56 o
   1  15  15        7.12        5.94      9.19 o
   2  15  15        8.85        7.65      9.25 o
   3  15  15       31.07       27.22      9.98 o
  -3  16  15        0.73       12.92     19.16 o
  -2  16  15      247.65      253.23     19.11 o
  -1  16  15       67.99       96.58     20.49 o
   0  16  15        2.52        1.10      7.38 o
   1  16  15        5.20       19.11     11.33 o
   2  16  15       27.17       34.93     10.47 o
   3  16  15       20.26       38.54     18.05 o
  -3  17  15       12.95       24.61     10.68 o
  -2  17  15        5.16        4.93     27.98 o
  -1  17  15       55.72       78.50     13.08 o
   0  17  15        1.23       -8.13      8.13 o
   1  17  15       18.59       16.39      9.62 o
   2  17  15        4.20       -9.03      9.03 o
  -2  18  15       23.53       61.38     23.82 o
  -1  18  15       19.79       10.42     10.14 o
   0  18  15       12.99        3.30     17.08 o
   1  18  15        3.64        4.90     14.04 o
   2  18  15       17.87       20.29      9.91 o
  -2  19  15        0.09       -3.14      9.26 o
  -1  19  15       38.52       36.17     11.11 o
   0  19  15       32.96       29.33     17.43 o
   1  19  15        0.09      -10.93     10.93 o
  -1  20  15        5.38        2.56     20.66 o
   0  20  15        1.16        5.49      9.43 o
  -4   0  16       53.23       79.08     20.11 o
  -2   0  16        7.57        7.32     14.04 o
   0   0  16       10.36       17.70     14.09 o
   2   0  16        5.40        7.02     12.19 o
   4   0  16        5.15        9.98     11.63 o
  -4   1  16        8.84       24.07     15.70 o
  -3   1  16        7.56        8.32      9.97 o
  -2   1  16        9.62       -2.18      8.76 o
  -1   1  16        2.46        9.19     13.39 o
   0   1  16        1.51        9.92      8.85 o
   1   1  16       30.80       27.81     13.99 o
   2   1  16        0.06       -5.96      7.67 o
   3   1  16        0.82      -10.28     20.31 o
   4   1  16        0.41       11.20      9.41 o
  -4   2  16        4.22       -8.37     13.24 o
  -3   2  16        8.54        5.83     10.13 o
  -2   2  16        5.25       -9.06      9.06 o
  -1   2  16       24.96       23.45     10.28 o
   0   2  16       31.41       20.78      9.69 o
   1   2  16        3.30       -7.54      7.54 o
   2   2  16       62.24       54.63     11.47 o
   3   2  16        0.02        0.66      9.10 o
   4   2  16       25.64       36.79     10.78 o
  -4   3  16       15.85       14.19     15.30 o
  -3   3  16        0.71       -6.22      8.68 o
  -2   3  16       29.46       35.80     11.36 o
  -1   3  16       15.83        8.46      9.36 o
   0   3  16        4.70       -3.30     14.04 o
   1   3  16       12.29        1.24      8.81 o
   2   3  16       93.02      121.23     14.43 o
   3   3  16        0.70        0.81      8.58 o
   4   3  16        0.86        8.04      9.11 o
  -4   4  16       13.18       15.49     11.21 o
  -3   4  16       15.53       -4.21      9.54 o
  -2   4  16        1.25       10.60      9.43 o
  -1   4  16        8.02        7.37      8.90 o
   0   4  16       22.46       24.58     10.21 o
   1   4  16        0.98        8.44      9.15 o
   2   4  16        0.53        4.33      8.80 o
   3   4  16       64.96       73.98     12.74 o
  -4   5  16        1.36       -1.48     10.02 o
  -3   5  16        6.69        1.38      9.84 o
  -2   5  16       15.72       14.08     10.25 o
  -1   5  16        6.56       -0.89      8.85 o
   0   5  16       12.14       12.20      9.30 o
   1   5  16        7.86       13.01      9.78 o
   2   5  16        0.85        4.59     14.29 o
   3   5  16       34.40       63.65     12.02 o
  -3   6  16        0.66       11.52     15.14 o
  -2   6  16       54.27       59.81     15.90 o
  -1   6  16        1.91       -7.48      8.69 o
   0   6  16       42.56       43.04     11.88 o
   1   6  16       36.08       25.69     16.37 o
   2   6  16      110.04      108.92     15.80 o
   3   6  16       23.09       22.40     10.56 o
  -3   7  16       23.48       25.26     11.87 o
  -2   7  16        0.30       -1.69     12.84 o
  -1   7  16       11.06       35.73     11.31 o
   0   7  16       15.64       21.76     10.49 o
   1   7  16       26.70       33.62     10.76 o
   2   7  16       18.63       39.46     11.58 o
   3   7  16        0.08       -8.83      8.83 o
  -3   8  16       34.80       31.04     23.27 o
  -2   8  16        0.05        9.00      9.85 o
  -1   8  16        0.01       -2.09      9.55 o
   0   8  16      150.32      155.87     20.36 o
   1   8  16        1.00       -2.91     14.72 o
   2   8  16       23.98       21.45     17.80 o
   3   8  16      103.89      112.66     13.89 o
  -3   9  16        1.21      -13.99     13.99 o
  -2   9  16        1.55       14.02     10.62 o
  -1   9  16        1.61       -8.93      8.93 o
   0   9  16       11.68       14.72     10.13 o
   1   9  16        9.67       15.95     10.31 o
   2   9  16       26.28       35.21     10.92 o
   3   9  16        4.60        7.56      8.76 o
  -3  10  16        0.14       -9.96     12.31 o
  -2  10  16       16.58       16.79     10.53 o
  -1  10  16       10.89       10.08      9.54 o
   0  10  16       22.05        9.02      9.95 o
   1  10  16      101.20      123.63     14.84 o
   2  10  16       16.18       12.05     13.14 o
   3  10  16        9.45        6.63      9.27 o
  -3  11  16        0.00       -9.73      9.73 o
  -2  11  16       26.11        8.76     10.19 o
  -1  11  16       11.80        8.82      9.91 o
   0  11  16        0.25       -8.06      8.06 o
   1  11  16       15.23       13.00     19.03 o
   2  11  16       61.51       85.83     18.23 o
  -2  12  16        5.01       15.75     17.25 o
  -1  12  16       36.02       55.44     12.32 o
   0  12  16        9.70        7.93     16.17 o
   1  12  16        0.64       16.11      9.97 o
   2  12  16       48.24       54.03     12.36 o
  -2  13  16       17.16       13.87     10.65 o
  -1  13  16       30.27       13.59     14.24 o
   0  13  16        3.64       -1.54      9.75 o
   1  13  16        9.60        5.10      9.65 o
   2  13  16        0.08       -0.50      8.83 o
  -2  14  16       70.28       49.25     18.60 o
  -1  14  16       58.29       48.04     17.20 o
   0  14  16        5.67       -5.49      9.29 o
   1  14  16       18.65       11.25     10.47 o
  -1  15  16        1.40        5.02     21.24 o
   0  15  16        0.62        1.02      8.71 o
   1  15  16        0.01       12.61     10.23 o
  -1   0  17       50.83       39.17     17.95 o
   1   0  17       47.78       32.45     15.45 o
  -2   1  17        2.69        8.59     11.51 o
  -1   1  17        2.59       -7.23      9.19 o
   0   1  17       30.30       29.80     11.30 o
   1   1  17        0.64       -7.98      7.98 o
   2   1  17        4.16       11.47      9.52 o
  -2   2  17       43.26       32.04     11.93 o
  -1   2  17       10.47        8.63     10.40 o
   0   2  17       16.58       36.70     11.10 o
   1   2  17        9.75        2.58     12.59 o
   2   2  17      153.57      189.97     17.02 o
  -2   3  17        0.31       -0.96      9.11 o
  -1   3  17       14.66       19.07     10.30 o
   0   3  17       33.75       31.09     11.41 o
   1   3  17       24.42       40.82     11.83 o
   2   3  17       11.84       -6.27      7.78 o
  -2   4  17        1.53       -8.86      8.86 o
  -1   4  17       23.30       15.47     10.84 o
   0   4  17        4.17       12.50     10.98 o
   1   4  17        5.35       -2.70     11.58 o
  -1   5  17       29.18       27.76     11.66 o
   0   5  17       40.21       35.16     13.49 o
   1   5  17       28.43       47.21     11.80 o
  -1   6  17        0.97        2.33      9.86 o
   0   6  17        0.00        5.02     10.10 o
   1   6  17       28.99       16.01     10.15 o
  -1   7  17       24.68       27.65     22.14 o
   0   7  17       28.07       41.66     20.39 o
   1   7  17       38.63       38.15     22.72 o
   0   8  17        6.40        6.76     10.20 o
 
